# Supplementary material for: Divergence of Mammalian Higher Order Chromatin Structure Is Associated with Developmental Loci
Source: PLoS Comput Biol. 2013 Apr 4;9(4):e1003017. doi: 10.1371/journal.pcbi.1003017 (PMC3617018; doi:10.1371/journal.pcbi.1003017)
Supplement: Table S2 — Full functional enrichment results. Functional enrichment results for all classes and clusters of divergentregions. (XLS) [file pcbi.1003017.s009.xls]

## Sheet: GO TERMS 100KB REGIONS
Annotation	Divergence	Enrichment	Description	Gene Number	p-value	FDR corrected p-value	Genes	Regions
Human	Human closed/ Mouse open	IPR001827	Homeobox Protein, Antennapedia Type, Conserved Site	10	4.80403e-07	0.000732829	ENSG00000106006, ENSG00000170166, ENSG00000106004, ENSG00000197576, ENSG00000105991, ENSG00000128645, ENSG00000128652, ENSG00000122592, ENSG00000105997, ENSG00000105996	chr7 27100000 27199999 chr2 177000000 177099999 chr7 27100000 27199999 chr7 27100000 27199999 chr7 27100000 27199999 chr2 177000000 177099999 chr2 177000000 177099999 chr7 27100000 27199999 chr7 27100000 27199999 chr7 27100000 27199999
Human	Human closed/ Mouse open	CYTOBAND	CYTOBAND 18q23	6	5.62718e-06	0.00751935	ENSG00000131196, ENSG00000220032, ENSG00000101546, ENSG00000060069, ENSG00000166347, ENSG00000101544	chr18 77200000 77299999 chr18 74200000 74299999 chr18 77800000 77899999 chr18 77400000 77499999 chr18 71900000 71999999 chr18 77800000 77899999
Human	Human closed/ Mouse open	GO:0003002	Regionalization	21	8.64718e-06	0.0150458	ENSG00000106006, ENSG00000106004, ENSG00000003137, ENSG00000183691, ENSG00000122877, ENSG00000122592, ENSG00000105997, ENSG00000114315, ENSG00000168036, ENSG00000154342, ENSG00000105996, ENSG00000170166, ENSG00000197576, ENSG00000121481, ENSG00000105991, ENSG00000114739, ENSG00000128652, ENSG00000134982, ENSG00000032742, ENSG00000148826, ENSG00000103494	chr7 27100000 27199999 chr7 27100000 27199999 chr2 72300000 72399999 chr17 54600000 54699999 chr10 64600000 64699999 chr7 27100000 27199999 chr7 27100000 27199999 chr3 193800000 193899999 chr3 41200000 41299999 chr1 228200000 228299999 chr7 27100000 27199999 chr2 177000000 177099999 chr7 27100000 27199999 chr1 185000000 185099999 chr7 27100000 27199999 chr3 38500000 38599999 chr2 177000000 177099…
Human	Human closed/ Mouse open	CYTOBAND	CYTOBAND 6q27	6	3.10683e-05	0.0415087	ENSG00000198221, ENSG00000130396, ENSG00000008018, ENSG00000071994, ENSG00000112592, ENSG00000186340	chr6 168200000 168299999 chr6 168300000 168399999 chr6 170800000 170899999 chr6 170800000 170899999 chr6 170800000 170899999 chr6 169600000 169699999
Human	Human closed/ Mouse open	CYTOBAND	CYTOBAND 2q37.3	9	3.2779e-05	0.0437938	ENSG00000142330, ENSG00000178623, ENSG00000172478, ENSG00000162804, ENSG00000144476, ENSG00000218416, ENSG00000188542, ENSG00000207611, ENSG00000142327	chr2 241500000 241599999 chr2 241500000 241599999 chr2 241800000 241899999 chr2 241900000 241999999 chr2 237400000 237499999 chr2 241300000 241399999 chr2 241500000 241599999 chr2 241300000 241399999 chr2 241500000 241599999
Human	Human closed/ Mouse open	GO:0048598	Embryonic Morphogenesis	25	3.32647e-05	0.0578678	ENSG00000003137, ENSG00000181965, ENSG00000100697, ENSG00000120149, ENSG00000105997, ENSG00000151348, ENSG00000168036, ENSG00000105996, ENSG00000105991, ENSG00000102678, ENSG00000103494, ENSG00000106006, ENSG00000106004, ENSG00000183691, ENSG00000122592, ENSG00000114315, ENSG00000154342, ENSG00000136630, ENSG00000170166, ENSG00000197576, ENSG00000121481, ENSG00000128652, ENSG00000114739, ENSG0000…	chr2 72300000 72399999 chr5 134800000 134899999 chr14 95500000 95599999 chr5 174100000 174199999 chr7 27100000 27199999 chr11 44100000 44199999 chr3 41200000 41299999 chr7 27100000 27199999 chr7 27100000 27199999 chr13 22200000 22299999 chr16 53600000 53699999 chr7 27100000 27199999 chr7 27100000 27199999 chr17 54600000 54699999 chr7 27100000 27199999 chr3 193800000 193899999 chr1 228200000 22829…
Human	Human closed/ Mouse open	CYTOBAND	CYTOBAND 11q12.2	8	4.4196e-05	0.0590431	ENSG00000214782, ENSG00000166961, ENSG00000149506, ENSG00000006118, ENSG00000172689, ENSG00000110107, ENSG00000110104, ENSG00000110108	chr11 60500000 60599999 chr11 60500000 60599999 chr11 60600000 60699999 chr11 60600000 60699999 chr11 60500000 60599999 chr11 60600000 60699999 chr11 60600000 60699999 chr11 60600000 60699999
Human	Human closed/ Mouse open	CYTOBAND	CYTOBAND 11p15.1	6	0.000104846	0.140015	ENSG00000110786, ENSG00000179119, ENSG00000129170, ENSG00000129173, ENSG00000179057, ENSG00000151117	chr11 18700000 18799999 chr11 18600000 18699999 chr11 19200000 19299999 chr11 19200000 19299999 chr11 18700000 18799999 chr11 18700000 18799999
Human	Human closed/ Mouse open	GO:0007389	Pattern Specification Process	22	8.1619e-05	0.141929	ENSG00000106006, ENSG00000106004, ENSG00000003137, ENSG00000183691, ENSG00000122877, ENSG00000122592, ENSG00000105997, ENSG00000114315, ENSG00000168036, ENSG00000154342, ENSG00000105996, ENSG00000170166, ENSG00000197576, ENSG00000121481, ENSG00000105991, ENSG00000114739, ENSG00000128652, ENSG00000134982, ENSG00000032742, ENSG00000148826, ENSG00000176692, ENSG00000103494	chr7 27100000 27199999 chr7 27100000 27199999 chr2 72300000 72399999 chr17 54600000 54699999 chr10 64600000 64699999 chr7 27100000 27199999 chr7 27100000 27199999 chr3 193800000 193899999 chr3 41200000 41299999 chr1 228200000 228299999 chr7 27100000 27199999 chr2 177000000 177099999 chr7 27100000 27199999 chr1 185000000 185099999 chr7 27100000 27199999 chr3 38500000 38599999 chr2 177000000 177099…
Human	Human closed/ Mouse open	GO:0048706	Embryonic Skeletal System Development	12	8.28829e-05	0.144126	ENSG00000106006, ENSG00000170166, ENSG00000106004, ENSG00000197576, ENSG00000183691, ENSG00000128645, ENSG00000128652, ENSG00000122592, ENSG00000105997, ENSG00000176692, ENSG00000102678, ENSG00000105996	chr7 27100000 27199999 chr2 177000000 177099999 chr7 27100000 27199999 chr7 27100000 27199999 chr17 54600000 54699999 chr2 177000000 177099999 chr2 177000000 177099999 chr7 27100000 27199999 chr7 27100000 27199999 chr16 86600000 86699999 chr13 22200000 22299999 chr7 27100000 27199999
Human	Human closed/ Mouse open	IPR001356	Homeobox	20	9.76542e-05	0.148863	ENSG00000106006, ENSG00000176842, ENSG00000106004, ENSG00000120149, ENSG00000122592, ENSG00000183072, ENSG00000105997, ENSG00000136630, ENSG00000119919, ENSG00000159387, ENSG00000105996, ENSG00000170166, ENSG00000197576, ENSG00000105991, ENSG00000128652, ENSG00000128645, ENSG00000148826, ENSG00000101544, ENSG00000043039, ENSG00000177508	chr7 27100000 27199999 chr16 54900000 54999999 chr7 27100000 27199999 chr5 174100000 174199999 chr7 27100000 27199999 chr5 172600000 172699999 chr7 27100000 27199999 chr1 221000000 221099999 chr10 101200000 101299999 chr16 55300000 55399999 chr7 27100000 27199999 chr2 177000000 177099999 chr7 27100000 27199999 chr7 27100000 27199999 chr2 177000000 177099999 chr2 177000000 177099999 chr10 13450000…
Human	Human closed/ Mouse open	IPR017970	Homeobox, Conserved Site	20	0.000107216	0.163429	ENSG00000106006, ENSG00000176842, ENSG00000106004, ENSG00000120149, ENSG00000122592, ENSG00000183072, ENSG00000105997, ENSG00000136630, ENSG00000119919, ENSG00000159387, ENSG00000105996, ENSG00000170166, ENSG00000197576, ENSG00000105991, ENSG00000128652, ENSG00000128645, ENSG00000148826, ENSG00000101544, ENSG00000043039, ENSG00000177508	chr7 27100000 27199999 chr16 54900000 54999999 chr7 27100000 27199999 chr5 174100000 174199999 chr7 27100000 27199999 chr5 172600000 172699999 chr7 27100000 27199999 chr1 221000000 221099999 chr10 101200000 101299999 chr16 55300000 55399999 chr7 27100000 27199999 chr2 177000000 177099999 chr7 27100000 27199999 chr7 27100000 27199999 chr2 177000000 177099999 chr2 177000000 177099999 chr10 13450000…
Human	Human closed/ Mouse open	GO:0009952	Anterior/Posterior Pattern Formation	16	0.000119822	0.208295	ENSG00000106006, ENSG00000106004, ENSG00000122592, ENSG00000105997, ENSG00000114315, ENSG00000154342, ENSG00000168036, ENSG00000105996, ENSG00000170166, ENSG00000197576, ENSG00000105991, ENSG00000121481, ENSG00000114739, ENSG00000128652, ENSG00000134982, ENSG00000032742	chr7 27100000 27199999 chr7 27100000 27199999 chr7 27100000 27199999 chr7 27100000 27199999 chr3 193800000 193899999 chr1 228200000 228299999 chr3 41200000 41299999 chr7 27100000 27199999 chr2 177000000 177099999 chr7 27100000 27199999 chr7 27100000 27199999 chr1 185000000 185099999 chr3 38500000 38599999 chr2 177000000 177099999 chr5 112100000 112199999 chr13 21200000 21299999
Human	Human closed/ Mouse open	CYTOBAND	CYTOBAND 10q26.2	5	0.000184068	0.245691	ENSG00000154485, ENSG00000180745, ENSG00000203780, ENSG00000214285, ENSG00000089876	chr10 127400000 127499999 chr10 129600000 129699999 chr10 127600000 127699999 chr10 129300000 129399999 chr10 127500000 127599999
Human	Human closed/ Mouse open	IPR012287	Homeodomain-Related	20	0.000168519	0.256758	ENSG00000106006, ENSG00000176842, ENSG00000106004, ENSG00000120149, ENSG00000122592, ENSG00000183072, ENSG00000105997, ENSG00000141027, ENSG00000136630, ENSG00000119919, ENSG00000159387, ENSG00000105996, ENSG00000170166, ENSG00000197576, ENSG00000105991, ENSG00000128652, ENSG00000128645, ENSG00000148826, ENSG00000043039, ENSG00000177508	chr7 27100000 27199999 chr16 54900000 54999999 chr7 27100000 27199999 chr5 174100000 174199999 chr7 27100000 27199999 chr5 172600000 172699999 chr7 27100000 27199999 chr17 16000000 16099999 chr1 221000000 221099999 chr10 101200000 101299999 chr16 55300000 55399999 chr7 27100000 27199999 chr2 177000000 177099999 chr7 27100000 27199999 chr7 27100000 27199999 chr2 177000000 177099999 chr2 177000000 …
Human	Human closed/ Mouse open	GO:0048705	Skeletal System Morphogenesis	14	0.000148764	0.258547	ENSG00000106006, ENSG00000107679, ENSG00000106004, ENSG00000183691, ENSG00000122592, ENSG00000105997, ENSG00000105996, ENSG00000166224, ENSG00000197576, ENSG00000170166, ENSG00000128652, ENSG00000114739, ENSG00000176692, ENSG00000043039	chr7 27100000 27199999 chr10 124100000 124199999 chr7 27100000 27199999 chr17 54600000 54699999 chr7 27100000 27199999 chr7 27100000 27199999 chr7 27100000 27199999 chr10 72600000 72699999 chr7 27100000 27199999 chr2 177000000 177099999 chr2 177000000 177099999 chr3 38500000 38599999 chr16 86600000 86699999 chr11 129200000 129299999
Human	Human closed/ Mouse open	GO:0048704	Embryonic Skeletal System Morphogenesis	10	0.000183415	0.318679	ENSG00000106006, ENSG00000170166, ENSG00000106004, ENSG00000197576, ENSG00000183691, ENSG00000128652, ENSG00000122592, ENSG00000105997, ENSG00000176692, ENSG00000105996	chr7 27100000 27199999 chr2 177000000 177099999 chr7 27100000 27199999 chr7 27100000 27199999 chr17 54600000 54699999 chr2 177000000 177099999 chr7 27100000 27199999 chr7 27100000 27199999 chr16 86600000 86699999 chr7 27100000 27199999
Human	Human closed/ Mouse open	CYTOBAND	CYTOBAND 8q24.13	6	0.000268867	0.358691	ENSG00000175946, ENSG00000181171, ENSG00000156804, ENSG00000147687, ENSG00000164961, ENSG00000104537	chr8 124600000 124699999 chr8 125000000 125099999 chr8 124500000 124599999 chr8 125500000 125599999 chr8 126000000 126099999 chr8 124700000 124799999
Human	Human closed/ Mouse open	GO:0048562	Embryonic Organ Morphogenesis	15	0.000272523	0.473155	ENSG00000106006, ENSG00000106004, ENSG00000181965, ENSG00000183691, ENSG00000122592, ENSG00000105997, ENSG00000154342, ENSG00000136630, ENSG00000105996, ENSG00000170166, ENSG00000197576, ENSG00000105991, ENSG00000128652, ENSG00000176692, ENSG00000102678	chr7 27100000 27199999 chr7 27100000 27199999 chr5 134800000 134899999 chr17 54600000 54699999 chr7 27100000 27199999 chr7 27100000 27199999 chr1 228200000 228299999 chr1 221000000 221099999 chr7 27100000 27199999 chr2 177000000 177099999 chr7 27100000 27199999 chr7 27100000 27199999 chr2 177000000 177099999 chr16 86600000 86699999 chr13 22200000 22299999
Human	Human closed/ Mouse open	CYTOBAND	CYTOBAND 3q22.1	6	0.000401311	0.534945	ENSG00000163781, ENSG00000154917, ENSG00000221972, ENSG00000091527, ENSG00000091513, ENSG00000144867	chr3 133300000 133399999 chr3 133500000 133599999 chr3 133600000 133699999 chr3 133300000 133399999 chr3 133400000 133499999 chr3 133500000 133599999
Human	Human closed/ Mouse open	CYTOBAND	CYTOBAND 7p15-P14	6	0.000401311	0.534945	ENSG00000106006, ENSG00000106004, ENSG00000197576, ENSG00000122592, ENSG00000105997, ENSG00000105996	chr7 27100000 27199999 chr7 27100000 27199999 chr7 27100000 27199999 chr7 27100000 27199999 chr7 27100000 27199999 chr7 27100000 27199999
Human	Human closed/ Mouse open	GO:0003700	Transcription Factor Activity	46	0.000408252	0.598342	ENSG00000183734, ENSG00000181965, ENSG00000120149, ENSG00000105997, ENSG00000112592, ENSG00000141027, ENSG00000119919, ENSG00000159692, ENSG00000168036, ENSG00000159387, ENSG00000105996, ENSG00000130856, ENSG00000131196, ENSG00000165643, ENSG00000105991, ENSG00000128645, ENSG00000182968, ENSG00000075240, ENSG00000129173, ENSG00000148826, ENSG00000101096, ENSG00000109787, ENSG00000198300, ENSG0000…	chr11 2200000 2299999 chr5 134800000 134899999 chr5 174100000 174199999 chr7 27100000 27199999 chr6 170800000 170899999 chr17 16000000 16099999 chr10 101200000 101299999 chr4 1200000 1299999 chr3 41200000 41299999 chr16 55300000 55399999 chr7 27100000 27199999 chr18 74600000 74699999 chr18 77200000 77299999 chr9 138500000 138599999 chr7 27100000 27199999 chr2 177000000 177099999 chr13 112700000 1…
Human	Human closed/ Mouse open	GO:0030170	Pyridoxal Phosphate Binding	8	0.00061444	0.899266	ENSG00000132437, ENSG00000166224, ENSG00000117791, ENSG00000205126, ENSG00000172482, ENSG00000186205, ENSG00000120053, ENSG00000110455	chr7 50500000 50599999 chr10 72600000 72699999 chr1 220900000 220999999 chr11 44000000 44099999 chr2 241800000 241899999 chr1 220900000 220999999 chr10 101100000 101199999 chr11 44000000 44099999
Human	Human closed/ Mouse open	GO:0070279	Vitamin B6 Binding	8	0.00061444	0.899266	ENSG00000132437, ENSG00000166224, ENSG00000117791, ENSG00000205126, ENSG00000172482, ENSG00000186205, ENSG00000120053, ENSG00000110455	chr7 50500000 50599999 chr10 72600000 72699999 chr1 220900000 220999999 chr11 44000000 44099999 chr2 241800000 241899999 chr1 220900000 220999999 chr10 101100000 101199999 chr11 44000000 44099999
Human	Human closed/ Mouse open	GO:0043565	Sequence-Specific DNA Binding	34	0.00061979	0.907062	ENSG00000073111, ENSG00000120149, ENSG00000105997, ENSG00000141027, ENSG00000168036, ENSG00000119919, ENSG00000159387, ENSG00000105996, ENSG00000131196, ENSG00000105991, ENSG00000128645, ENSG00000182968, ENSG00000101096, ENSG00000148826, ENSG00000184937, ENSG00000165606, ENSG00000043039, ENSG00000177508, ENSG00000106006, ENSG00000176842, ENSG00000106004, ENSG00000122592, ENSG00000183072, ENSG0000…	chr3 127300000 127399999 chr5 174100000 174199999 chr7 27100000 27199999 chr17 16000000 16099999 chr3 41200000 41299999 chr10 101200000 101299999 chr16 55300000 55399999 chr7 27100000 27199999 chr18 77200000 77299999 chr7 27100000 27199999 chr2 177000000 177099999 chr13 112700000 112799999 chr20 50000000 50099999 chr10 134500000 134599999 chr11 32400000 32499999 chr10 50500000 50599999 chr11 1292…
Human	Human closed/ Mouse open	CYTOBAND	CYTOBAND 14q31.3	4	0.00111786	1.48351	ENSG00000070778, ENSG00000165521, ENSG00000042317, ENSG00000100433	chr14 88900000 88999999 chr14 89100000 89199999 chr14 88800000 88899999 chr14 88700000 88799999
Human	Human closed/ Mouse open	CYTOBAND	CYTOBAND 1q42	4	0.00111786	1.48351	ENSG00000200914, ENSG00000116906, ENSG00000222838, ENSG00000200738, ENSG00000154342, ENSG00000199771, ENSG00000223003, ENSG00000201210, ENSG00000222952, ENSG00000222232, ENSG00000212276, ENSG00000222118, ENSG00000143761, ENSG00000201394, ENSG00000199364	chr17 6500000 6599999 chr1 231300000 231399999 chr3 72700000 72799999 chr19 32700000 32799999 chr1 228200000 228299999 chr16 50900000 50999999 chr5 55400000 55499999 chr3 127600000 127699999 chr1 13900000 13999999 chr2 28900000 28999999 chr9 109600000 109699999 chr20 54700000 54799999 chr1 228200000 228299999 chr3 133400000 133499999 chr10 112500000 112599999
Human	Human closed/ Mouse open	GO:0051094	Positive Regulation Of Developmental Process	19	0.00117385	2.02305	ENSG00000115085, ENSG00000105173, ENSG00000164867, ENSG00000183072, ENSG00000104725, ENSG00000110107, ENSG00000168036, ENSG00000136630, ENSG00000112299, ENSG00000104267, ENSG00000114739, ENSG00000128652, ENSG00000134982, ENSG00000164400, ENSG00000148826, ENSG00000143772, ENSG00000115738, ENSG00000102678, ENSG00000177508	chr2 98300000 98399999 chr19 30300000 30399999 chr7 150600000 150699999 chr5 172600000 172699999 chr8 24800000 24899999 chr11 60600000 60699999 chr3 41200000 41299999 chr1 221000000 221099999 chr6 133000000 133099999 chr8 86300000 86399999 chr3 38500000 38599999 chr2 177000000 177099999 chr5 112100000 112199999 chr5 131400000 131499999 chr10 134500000 134599999 chr1 226800000 226899999 chr2 88000…
Human	Human closed/ Mouse open	GO:0045597	Positive Regulation Of Cell Differentiation	17	0.00118857	2.04818	ENSG00000115085, ENSG00000105173, ENSG00000183072, ENSG00000104725, ENSG00000110107, ENSG00000168036, ENSG00000136630, ENSG00000112299, ENSG00000104267, ENSG00000114739, ENSG00000128652, ENSG00000134982, ENSG00000164400, ENSG00000148826, ENSG00000143772, ENSG00000115738, ENSG00000177508	chr2 98300000 98399999 chr19 30300000 30399999 chr5 172600000 172699999 chr8 24800000 24899999 chr11 60600000 60699999 chr3 41200000 41299999 chr1 221000000 221099999 chr6 133000000 133099999 chr8 86300000 86399999 chr3 38500000 38599999 chr2 177000000 177099999 chr5 112100000 112199999 chr5 131400000 131499999 chr10 134500000 134599999 chr1 226800000 226899999 chr2 8800000 8899999 chr16 54300000…
Human	Human closed/ Mouse open	GO:0048037	Cofactor Binding	17	0.00153538	2.23301	ENSG00000132437, ENSG00000104549, ENSG00000115652, ENSG00000165475, ENSG00000164867, ENSG00000117791, ENSG00000197444, ENSG00000172482, ENSG00000159692, ENSG00000188690, ENSG00000166224, ENSG00000137857, ENSG00000057252, ENSG00000205126, ENSG00000186205, ENSG00000120053, ENSG00000110455	chr7 50500000 50599999 chr8 126000000 126099999 chr2 106700000 106799999 chr13 21000000 21099999 chr7 150600000 150699999 chr1 220900000 220999999 chr10 50900000 50999999 chr2 241800000 241899999 chr4 1200000 1299999 chr10 127400000 127499999 chr10 72600000 72699999 chr15 45400000 45499999 chr1 179200000 179299999 chr11 44000000 44099999 chr1 220900000 220999999 chr10 101100000 101199999 chr11 44…
Human	Human closed/ Mouse open	IPR017995	Homeobox Protein, Antennapedia Type	5	0.00151008	2.27892	ENSG00000106006, ENSG00000170166, ENSG00000106004, ENSG00000197576, ENSG00000122592	chr7 27100000 27199999 chr2 177000000 177099999 chr7 27100000 27199999 chr7 27100000 27199999 chr7 27100000 27199999
Human	Human closed/ Mouse open	GO:0060541	Respiratory System Development	11	0.00149881	2.57625	ENSG00000162493, ENSG00000106004, ENSG00000114739, ENSG00000100697, ENSG00000164867, ENSG00000197461, ENSG00000032742, ENSG00000102678, ENSG00000114315, ENSG00000103494, ENSG00000168036	chr1 13900000 13999999 chr7 27100000 27199999 chr3 38500000 38599999 chr14 95500000 95599999 chr7 150600000 150699999 chr7 500000 599999 chr13 21200000 21299999 chr13 22200000 22299999 chr3 193800000 193899999 chr16 53600000 53699999 chr3 41200000 41299999
Human	Human closed/ Mouse open	GO:0007423	Sensory Organ Development	17	0.00150045	2.57903	ENSG00000176842, ENSG00000183691, ENSG00000181965, ENSG00000183072, ENSG00000197461, ENSG00000114315, ENSG00000168036, ENSG00000154342, ENSG00000105996, ENSG00000105991, ENSG00000182968, ENSG00000134982, ENSG00000176692, ENSG00000102678, ENSG00000103494, ENSG00000184937, ENSG00000095015	chr16 54900000 54999999 chr17 54600000 54699999 chr5 134800000 134899999 chr5 172600000 172699999 chr7 500000 599999 chr3 193800000 193899999 chr3 41200000 41299999 chr1 228200000 228299999 chr7 27100000 27199999 chr7 27100000 27199999 chr13 112700000 112799999 chr5 112100000 112199999 chr16 86600000 86699999 chr13 22200000 22299999 chr16 53600000 53699999 chr11 32400000 32499999 chr5 56100000 56…
Human	Human closed/ Mouse open	CYTOBAND	CYTOBAND 10q25.3	5	0.00213406	2.81443	ENSG00000169129, ENSG00000196865, ENSG00000165816, ENSG00000148735, ENSG00000165832	chr10 116100000 116199999 chr10 115600000 115699999 chr10 116000000 116099999 chr10 115500000 115599999 chr10 116700000 116799999
Human	Human closed/ Mouse open	GO:0001501	Skeletal System Development	21	0.00195028	3.33993	ENSG00000106006, ENSG00000106004, ENSG00000107679, ENSG00000183691, ENSG00000120149, ENSG00000122592, ENSG00000105997, ENSG00000151348, ENSG00000145826, ENSG00000168036, ENSG00000105996, ENSG00000166224, ENSG00000170166, ENSG00000197576, ENSG00000114739, ENSG00000128652, ENSG00000128645, ENSG00000176692, ENSG00000102678, ENSG00000152266, ENSG00000043039	chr7 27100000 27199999 chr7 27100000 27199999 chr10 124100000 124199999 chr17 54600000 54699999 chr5 174100000 174199999 chr7 27100000 27199999 chr7 27100000 27199999 chr11 44100000 44199999 chr5 135200000 135299999 chr3 41200000 41299999 chr7 27100000 27199999 chr10 72600000 72699999 chr2 177000000 177099999 chr7 27100000 27199999 chr3 38500000 38599999 chr2 177000000 177099999 chr2 177000000 17…
Human	Human closed/ Mouse open	GO:0048568	Embryonic Organ Development	15	0.00201985	3.4571	ENSG00000106006, ENSG00000106004, ENSG00000181965, ENSG00000183691, ENSG00000122592, ENSG00000105997, ENSG00000154342, ENSG00000136630, ENSG00000105996, ENSG00000170166, ENSG00000197576, ENSG00000105991, ENSG00000128652, ENSG00000176692, ENSG00000102678	chr7 27100000 27199999 chr7 27100000 27199999 chr5 134800000 134899999 chr17 54600000 54699999 chr7 27100000 27199999 chr7 27100000 27199999 chr1 228200000 228299999 chr1 221000000 221099999 chr7 27100000 27199999 chr2 177000000 177099999 chr7 27100000 27199999 chr7 27100000 27199999 chr2 177000000 177099999 chr16 86600000 86699999 chr13 22200000 22299999
Human	Human closed/ Mouse open	GO:0030324	Lung Development	10	0.00215969	3.69223	ENSG00000162493, ENSG00000106004, ENSG00000114739, ENSG00000100697, ENSG00000164867, ENSG00000197461, ENSG00000032742, ENSG00000102678, ENSG00000114315, ENSG00000168036	chr1 13900000 13999999 chr7 27100000 27199999 chr3 38500000 38599999 chr14 95500000 95599999 chr7 150600000 150699999 chr7 500000 599999 chr13 21200000 21299999 chr13 22200000 22299999 chr3 193800000 193899999 chr3 41200000 41299999
Human	Human closed/ Mouse open	CYTOBAND	CYTOBAND 19q13.11	5	0.00296303	3.88779	ENSG00000186326, ENSG00000168813, ENSG00000153885, ENSG00000213965, ENSG00000105186	chr19 33100000 33199999 chr19 32800000 32899999 chr19 34200000 34299999 chr19 33100000 33199999 chr19 33100000 33199999
Human	Human closed/ Mouse open	CYTOBAND	CYTOBAND 1q42.13	5	0.00296303	3.88779	ENSG00000081692, ENSG00000162910, ENSG00000143772, ENSG00000143740, ENSG00000143793	chr1 227900000 227999999 chr1 228200000 228299999 chr1 226800000 226899999 chr1 227900000 227999999 chr1 228200000 228299999
Human	Human closed/ Mouse open	GO:0030323	Respiratory Tube Development	10	0.00243874	4.15981	ENSG00000162493, ENSG00000106004, ENSG00000114739, ENSG00000100697, ENSG00000164867, ENSG00000197461, ENSG00000032742, ENSG00000102678, ENSG00000114315, ENSG00000168036	chr1 13900000 13999999 chr7 27100000 27199999 chr3 38500000 38599999 chr14 95500000 95599999 chr7 150600000 150699999 chr7 500000 599999 chr13 21200000 21299999 chr13 22200000 22299999 chr3 193800000 193899999 chr3 41200000 41299999
Human	Human closed/ Mouse open	GO:0030528	Transcription Regulator Activity	59	0.00320958	4.6149	ENSG00000181965, ENSG00000105173, ENSG00000111783, ENSG00000177551, ENSG00000110768, ENSG00000112592, ENSG00000168036, ENSG00000159692, ENSG00000124782, ENSG00000165643, ENSG00000182968, ENSG00000128645, ENSG00000075240, ENSG00000108590, ENSG00000129173, ENSG00000148826, ENSG00000101096, ENSG00000109787, ENSG00000184937, ENSG00000074266, ENSG00000165606, ENSG00000073614, ENSG00000122877, ENSG0000…	chr5 134800000 134899999 chr19 30300000 30399999 chr12 107000000 107099999 chr1 116300000 116399999 chr11 18300000 18399999 chr6 170800000 170899999 chr3 41200000 41299999 chr4 1200000 1299999 chr6 7100000 7199999 chr9 138500000 138599999 chr13 112700000 112799999 chr2 177000000 177099999 chr22 47000000 47099999 chr17 6500000 6599999 chr11 19200000 19299999 chr10 134500000 134599999 chr20 5000000…
Human	Human closed/ Mouse open	CYTOBAND	CYTOBAND 10q11.23	4	0.00363076	4.74439	ENSG00000178645, ENSG00000197444, ENSG00000177354, ENSG00000165606	chr10 50900000 50999999 chr10 50900000 50999999 chr10 50500000 50599999 chr10 50500000 50599999
Human	Human closed/ Mouse open	CYTOBAND	CYTOBAND 11p15.2	4	0.00363076	4.74439	ENSG00000189431, ENSG00000188487, ENSG00000197601, ENSG00000148925	chr11 13000000 13099999 chr11 15200000 15299999 chr11 13700000 13799999 chr11 13400000 13499999
Human	Human closed/ Mouse open	GO:0006355	Regulation Of Transcription, DNA-Dependent	61	0.00319862	5.42225	ENSG00000181965, ENSG00000105173, ENSG00000111783, ENSG00000110768, ENSG00000112592, ENSG00000168036, ENSG00000159692, ENSG00000124782, ENSG00000182968, ENSG00000128645, ENSG00000075240, ENSG00000129173, ENSG00000148826, ENSG00000101096, ENSG00000184937, ENSG00000165606, ENSG00000009307, ENSG00000169129, ENSG00000112096, ENSG00000122877, ENSG00000183072, ENSG00000114315, ENSG00000172201, ENSG0000…	chr5 134800000 134899999 chr19 30300000 30399999 chr12 107000000 107099999 chr11 18300000 18399999 chr6 170800000 170899999 chr3 41200000 41299999 chr4 1200000 1299999 chr6 7100000 7199999 chr13 112700000 112799999 chr2 177000000 177099999 chr22 47000000 47099999 chr11 19200000 19299999 chr10 134500000 134599999 chr20 50000000 50099999 chr11 32400000 32499999 chr10 50500000 50599999 chr1 11520000…
Human	Human closed/ Mouse open	IPR015421	Pyridoxal Phosphate-Dependent Transferase, Major Region, Subdomain 1	6	0.00476782	7.03106	ENSG00000132437, ENSG00000166224, ENSG00000205126, ENSG00000172482, ENSG00000120053, ENSG00000110455	chr7 50500000 50599999 chr10 72600000 72699999 chr11 44000000 44099999 chr2 241800000 241899999 chr10 101100000 101199999 chr11 44000000 44099999
Human	Human closed/ Mouse open	GO:0007507	Heart Development	15	0.00432979	7.27255	ENSG00000112096, ENSG00000120149, ENSG00000183072, ENSG00000165806, ENSG00000154342, ENSG00000168036, ENSG00000131196, ENSG00000114739, ENSG00000129170, ENSG00000032742, ENSG00000176692, ENSG00000115738, ENSG00000118729, ENSG00000103494, ENSG00000186350	chr6 160100000 160199999 chr5 174100000 174199999 chr5 172600000 172699999 chr10 115400000 115499999 chr1 228200000 228299999 chr3 41200000 41299999 chr18 77200000 77299999 chr3 38500000 38599999 chr11 19200000 19299999 chr13 21200000 21299999 chr16 86600000 86699999 chr2 8800000 8899999 chr1 116200000 116299999 chr16 53600000 53699999 chr9 137200000 137299999
Human	Human closed/ Mouse open	GO:0051252	Regulation Of RNA Metabolic Process	61	0.00509116	8.49869	ENSG00000181965, ENSG00000105173, ENSG00000111783, ENSG00000110768, ENSG00000112592, ENSG00000168036, ENSG00000159692, ENSG00000124782, ENSG00000182968, ENSG00000128645, ENSG00000075240, ENSG00000129173, ENSG00000148826, ENSG00000101096, ENSG00000184937, ENSG00000165606, ENSG00000009307, ENSG00000169129, ENSG00000112096, ENSG00000122877, ENSG00000183072, ENSG00000114315, ENSG00000172201, ENSG0000…	chr5 134800000 134899999 chr19 30300000 30399999 chr12 107000000 107099999 chr11 18300000 18399999 chr6 170800000 170899999 chr3 41200000 41299999 chr4 1200000 1299999 chr6 7100000 7199999 chr13 112700000 112799999 chr2 177000000 177099999 chr22 47000000 47099999 chr11 19200000 19299999 chr10 134500000 134599999 chr20 50000000 50099999 chr11 32400000 32499999 chr10 50500000 50599999 chr1 11520000…
Human	Human closed/ Mouse open	GO:0021545	Cranial Nerve Development	5	0.00543899	9.05375	ENSG00000105991, ENSG00000128652, ENSG00000122877, ENSG00000105997, ENSG00000114315	chr7 27100000 27199999 chr2 177000000 177099999 chr10 64600000 64699999 chr7 27100000 27199999 chr3 193800000 193899999
Human	Human closed/ Mouse open	CYTOBAND	CYTOBAND 6q26	3	0.00709181	9.07231	ENSG00000112531, ENSG00000197081, ENSG00000026652	chr6 163900000 163999999 chr6 160400000 160499999 chr6 161600000 161699999
Human	Human closed/ Mouse open	PIRSF016435	Paraoxonase	3	0.00755072	9.21636	ENSG00000005421, ENSG00000105852, ENSG00000105854	chr7 94900000 94999999 chr7 95000000 95099999 chr7 95000000 95099999
Human	Human closed/ Mouse open	GO:0021602	Cranial Nerve Morphogenesis	4	0.00577991	9.5947	ENSG00000105991, ENSG00000128652, ENSG00000122877, ENSG00000105997	chr7 27100000 27199999 chr2 177000000 177099999 chr10 64600000 64699999 chr7 27100000 27199999
Human	Human closed/ Mouse open	GO:0004063	Aryldialkylphosphatase Activity	3	0.0069925	9.79915	ENSG00000005421, ENSG00000105852, ENSG00000105854	chr7 94900000 94999999 chr7 95000000 95099999 chr7 95000000 95099999
Human	Human closed/ Mouse open	GO:0017159	Pantetheine Hydrolase Activity	3	0.0069925	9.79915	ENSG00000112299, ENSG00000112303, ENSG00000093134	chr6 133000000 133099999 chr6 133000000 133099999 chr6 133000000 133099999
Human	Human closed/ Mouse open	GO:0001889	Liver Development	7	0.00618001	10.2257	ENSG00000112096, ENSG00000105173, ENSG00000114315, ENSG00000103494, ENSG00000168036, ENSG00000136630, ENSG00000186350	chr6 160100000 160199999 chr19 30300000 30399999 chr3 193800000 193899999 chr16 53600000 53699999 chr3 41200000 41299999 chr1 221000000 221099999 chr9 137200000 137299999
Human	Human closed/ Mouse open	CYTOBAND	CYTOBAND 2q31.1	6	0.00806559	10.2568	ENSG00000170166, ENSG00000128645, ENSG00000128652, ENSG00000128654, ENSG00000207744, ENSG00000218175	chr2 177000000 177099999 chr2 177000000 177099999 chr2 177000000 177099999 chr2 177100000 177199999 chr2 177000000 177099999 chr2 177000000 177099999
Human	Human closed/ Mouse open	CYTOBAND	CYTOBAND 3q21.3	4	0.00808952	10.2857	ENSG00000114554, ENSG00000187715, ENSG00000114631, ENSG00000074416	chr3 126700000 126799999 chr3 127600000 127699999 chr3 127300000 127399999 chr3 127400000 127499999
Human	Human closed/ Mouse open	IPR002640	Arylesterase	3	0.00717212	10.3988	ENSG00000005421, ENSG00000105852, ENSG00000105854	chr7 94900000 94999999 chr7 95000000 95099999 chr7 95000000 95099999
Human	Human closed/ Mouse open	GO:0019842	Vitamin Binding	10	0.007566	10.5618	ENSG00000132437, ENSG00000166224, ENSG00000166199, ENSG00000117791, ENSG00000197444, ENSG00000205126, ENSG00000172482, ENSG00000186205, ENSG00000120053, ENSG00000110455	chr7 50500000 50599999 chr10 72600000 72699999 chr11 43900000 43999999 chr1 220900000 220999999 chr10 50900000 50999999 chr11 44000000 44099999 chr2 241800000 241899999 chr1 220900000 220999999 chr10 101100000 101199999 chr11 44000000 44099999
Human	Human closed/ Mouse open	GO:0001822	Kidney Development	9	0.00703441	11.5593	ENSG00000166224, ENSG00000103449, ENSG00000104267, ENSG00000183691, ENSG00000114739, ENSG00000134982, ENSG00000176692, ENSG00000184937, ENSG00000103494	chr10 72600000 72699999 chr16 51100000 51199999 chr8 86300000 86399999 chr17 54600000 54699999 chr3 38500000 38599999 chr5 112100000 112199999 chr16 86600000 86699999 chr11 32400000 32499999 chr16 53600000 53699999
Human	Human closed/ Mouse open	GO:0048565	Gut Development	6	0.00709996	11.6608	ENSG00000114739, ENSG00000102678, ENSG00000168036, ENSG00000136630, ENSG00000119919, ENSG00000186350	chr3 38500000 38599999 chr13 22200000 22299999 chr3 41200000 41299999 chr1 221000000 221099999 chr10 101200000 101299999 chr9 137200000 137299999
Human	Human closed/ Mouse open	GO:0015939	Pantothenate Metabolic Process	3	0.00725826	11.9056	ENSG00000112299, ENSG00000112303, ENSG00000093134	chr6 133000000 133099999 chr6 133000000 133099999 chr6 133000000 133099999
Human	Human closed/ Mouse open	GO:0003677	DNA Binding	72	0.00885942	12.2597	ENSG00000169740, ENSG00000163781, ENSG00000181965, ENSG00000111783, ENSG00000177551, ENSG00000113648, ENSG00000112592, ENSG00000168036, ENSG00000159692, ENSG00000124782, ENSG00000165643, ENSG00000182968, ENSG00000128645, ENSG00000075240, ENSG00000129173, ENSG00000148826, ENSG00000101096, ENSG00000071994, ENSG00000109787, ENSG00000184937, ENSG00000009307, ENSG00000165606, ENSG00000102699, ENSG0000…	chr10 44100000 44199999 chr3 133300000 133399999 chr5 134800000 134899999 chr12 107000000 107099999 chr1 116300000 116399999 chr5 134700000 134799999 chr6 170800000 170899999 chr3 41200000 41299999 chr4 1200000 1299999 chr6 7100000 7199999 chr9 138500000 138599999 chr13 112700000 112799999 chr2 177000000 177099999 chr22 47000000 47099999 chr11 19200000 19299999 chr10 134500000 134599999 chr20 500…
Human	Human closed/ Mouse open	GO:0035295	Tube Development	15	0.00792053	12.9226	ENSG00000162493, ENSG00000106004, ENSG00000183691, ENSG00000100697, ENSG00000183072, ENSG00000197461, ENSG00000164867, ENSG00000114315, ENSG00000154342, ENSG00000168036, ENSG00000103449, ENSG00000114739, ENSG00000032742, ENSG00000176692, ENSG00000102678	chr1 13900000 13999999 chr7 27100000 27199999 chr17 54600000 54699999 chr14 95500000 95599999 chr5 172600000 172699999 chr7 500000 599999 chr7 150600000 150699999 chr3 193800000 193899999 chr1 228200000 228299999 chr3 41200000 41299999 chr16 51100000 51199999 chr3 38500000 38599999 chr13 21200000 21299999 chr16 86600000 86699999 chr13 22200000 22299999
Human	Human closed/ Mouse open	CYTOBAND	CYTOBAND 16q12.1	4	0.0111364	13.8992	ENSG00000102910, ENSG00000167208, ENSG00000103449, ENSG00000083799	chr16 48300000 48399999 chr16 50700000 50799999 chr16 51100000 51199999 chr16 50800000 50899999
Human	Human closed/ Mouse open	GO:0016831	Carboxy-Lyase Activity	5	0.0101378	13.9084	ENSG00000132437, ENSG00000166224, ENSG00000115652, ENSG00000124253, ENSG00000120053	chr7 50500000 50599999 chr10 72600000 72699999 chr2 106700000 106799999 chr20 56100000 56199999 chr10 101100000 101199999
Human	Human closed/ Mouse open	PIRSF002612	Homeotic Protein Hox A5/D4	4	0.0121153	14.4014	ENSG00000170166, ENSG00000106004, ENSG00000197576, ENSG00000122592	chr2 177000000 177099999 chr7 27100000 27199999 chr7 27100000 27199999 chr7 27100000 27199999
Human	Human closed/ Mouse open	GO:0030326	Embryonic Limb Morphogenesis	8	0.0104003	16.6334	ENSG00000003137, ENSG00000183691, ENSG00000100697, ENSG00000120149, ENSG00000032742, ENSG00000102678, ENSG00000103494, ENSG00000168036	chr2 72300000 72399999 chr17 54600000 54699999 chr14 95500000 95599999 chr5 174100000 174199999 chr13 21200000 21299999 chr13 22200000 22299999 chr16 53600000 53699999 chr3 41200000 41299999
Human	Human closed/ Mouse open	GO:0035113	Embryonic Appendage Morphogenesis	8	0.0104003	16.6334	ENSG00000003137, ENSG00000183691, ENSG00000100697, ENSG00000120149, ENSG00000032742, ENSG00000102678, ENSG00000103494, ENSG00000168036	chr2 72300000 72399999 chr17 54600000 54699999 chr14 95500000 95599999 chr5 174100000 174199999 chr13 21200000 21299999 chr13 22200000 22299999 chr16 53600000 53699999 chr3 41200000 41299999
Human	Human closed/ Mouse open	CYTOBAND	CYTOBAND 10q25.2	3	0.0137194	16.8565	ENSG00000119927, ENSG00000203867, ENSG00000023041	chr10 113900000 113999999 chr10 112500000 112599999 chr10 114100000 114199999
Human	Human closed/ Mouse open	CYTOBAND	CYTOBAND 16q12.2	3	0.0137194	16.8565	ENSG00000166971, ENSG00000103494, ENSG00000177508	chr16 53500000 53599999 chr16 53600000 53699999 chr16 54300000 54399999
Human	Human closed/ Mouse open	PIRSF011861	Biotinidase	3	0.0145936	17.1007	ENSG00000112299, ENSG00000112303, ENSG00000093134	chr6 133000000 133099999 chr6 133000000 133099999 chr6 133000000 133099999
Human	Human closed/ Mouse open	GO:0021675	Nerve Development	5	0.010827	17.2566	ENSG00000105991, ENSG00000128652, ENSG00000122877, ENSG00000105997, ENSG00000114315	chr7 27100000 27199999 chr2 177000000 177099999 chr10 64600000 64699999 chr7 27100000 27199999 chr3 193800000 193899999
Human	Human closed/ Mouse open	GO:0004064	Arylesterase Activity	3	0.0135313	18.1457	ENSG00000005421, ENSG00000105852, ENSG00000105854	chr7 94900000 94999999 chr7 95000000 95099999 chr7 95000000 95099999
Human	Human closed/ Mouse open	GO:0045596	Negative Regulation Of Cell Differentiation	14	0.0114843	18.2082	ENSG00000183691, ENSG00000112096, ENSG00000100697, ENSG00000122592, ENSG00000183072, ENSG00000110107, ENSG00000114315, ENSG00000136630, ENSG00000168036, ENSG00000172201, ENSG00000105996, ENSG00000134982, ENSG00000148826, ENSG00000177508	chr17 54600000 54699999 chr6 160100000 160199999 chr14 95500000 95599999 chr7 27100000 27199999 chr5 172600000 172699999 chr11 60600000 60699999 chr3 193800000 193899999 chr1 221000000 221099999 chr3 41200000 41299999 chr6 19800000 19899999 chr7 27100000 27199999 chr5 112100000 112199999 chr10 134500000 134599999 chr16 54300000 54399999
Human	Human closed/ Mouse open	OMIM_DISEASE	Colorectal Cancer	4	0.0159647	18.2941	ENSG00000134982, ENSG00000213281, ENSG00000168036, ENSG00000121879	chr5 112100000 112199999 chr1 115200000 115299999 chr3 41200000 41299999 chr3 178900000 178999999
Human	Human closed/ Mouse open	GO:0031328	Positive Regulation Of Cellular Biosynthetic Process	32	0.0115827	18.3497	ENSG00000167207, ENSG00000105173, ENSG00000111783, ENSG00000197461, ENSG00000110768, ENSG00000112592, ENSG00000164399, ENSG00000168036, ENSG00000119919, ENSG00000105996, ENSG00000108001, ENSG00000105991, ENSG00000164400, ENSG00000057252, ENSG00000101096, ENSG00000184937, ENSG00000043039, ENSG00000169129, ENSG00000112096, ENSG00000122592, ENSG00000073614, ENSG00000122877, ENSG00000183072, ENSG0000…	chr16 50700000 50799999 chr19 30300000 30399999 chr12 107000000 107099999 chr7 500000 599999 chr11 18300000 18399999 chr6 170800000 170899999 chr5 131300000 131399999 chr3 41200000 41299999 chr10 101200000 101299999 chr7 27100000 27199999 chr10 131600000 131699999 chr7 27100000 27199999 chr5 131400000 131499999 chr1 179200000 179299999 chr20 50000000 50099999 chr11 32400000 32499999 chr11 1292000…
Human	Human closed/ Mouse open	IPR004838	Aminotransferases, Class-I, Pyridoxal-Phosphate-Binding Site	3	0.0138724	19.1923	ENSG00000205126, ENSG00000120053, ENSG00000110455	chr11 44000000 44099999 chr10 101100000 101199999 chr11 44000000 44099999
Human	Human closed/ Mouse open	IPR012101	Biotinidase, Eukaryotic	3	0.0138724	19.1923	ENSG00000112299, ENSG00000112303, ENSG00000093134	chr6 133000000 133099999 chr6 133000000 133099999 chr6 133000000 133099999
Human	Human closed/ Mouse open	GO:0009891	Positive Regulation Of Biosynthetic Process	32	0.0128955	20.2164	ENSG00000167207, ENSG00000105173, ENSG00000111783, ENSG00000197461, ENSG00000110768, ENSG00000112592, ENSG00000164399, ENSG00000168036, ENSG00000119919, ENSG00000105996, ENSG00000108001, ENSG00000105991, ENSG00000164400, ENSG00000057252, ENSG00000101096, ENSG00000184937, ENSG00000043039, ENSG00000169129, ENSG00000112096, ENSG00000122592, ENSG00000073614, ENSG00000122877, ENSG00000183072, ENSG0000…	chr16 50700000 50799999 chr19 30300000 30399999 chr12 107000000 107099999 chr7 500000 599999 chr11 18300000 18399999 chr6 170800000 170899999 chr5 131300000 131399999 chr3 41200000 41299999 chr10 101200000 101299999 chr7 27100000 27199999 chr10 131600000 131699999 chr7 27100000 27199999 chr5 131400000 131499999 chr1 179200000 179299999 chr20 50000000 50099999 chr11 32400000 32499999 chr11 1292000…
Human	Human closed/ Mouse open	CYTOBAND	CYTOBAND 3q29	6	0.0170163	20.4947	ENSG00000133657, ENSG00000041802, ENSG00000178732, ENSG00000127249, ENSG00000145014, ENSG00000185112	chr3 194100000 194199999 chr3 194300000 194399999 chr3 194100000 194199999 chr3 193200000 193299999 chr3 194300000 194399999 chr3 194400000 194499999
Human	Human closed/ Mouse open	GO:0045665	Negative Regulation Of Neuron Differentiation	5	0.0131836	20.6207	ENSG00000110107, ENSG00000114315, ENSG00000172201, ENSG00000177508, ENSG00000105996	chr11 60600000 60699999 chr3 193800000 193899999 chr6 19800000 19899999 chr16 54300000 54399999 chr7 27100000 27199999
Human	Human closed/ Mouse open	GO:0031225	Anchored To Membrane	12	0.0174547	21.1763	ENSG00000063660, ENSG00000086061, ENSG00000154917, ENSG00000112299, ENSG00000112303, ENSG00000119913, ENSG00000171867, ENSG00000168546, ENSG00000093134, ENSG00000213281, ENSG00000171864, ENSG00000140941	chr2 241300000 241399999 chr9 33000000 33099999 chr3 133500000 133599999 chr6 133000000 133099999 chr6 133000000 133099999 chr10 114000000 114099999 chr20 4600000 4699999 chr8 21600000 21699999 chr6 133000000 133099999 chr1 115200000 115299999 chr20 4700000 4799999 chr16 87400000 87499999
Human	Human closed/ Mouse open	GO:0001655	Urogenital System Development	9	0.0139281	21.6563	ENSG00000166224, ENSG00000103449, ENSG00000104267, ENSG00000183691, ENSG00000114739, ENSG00000134982, ENSG00000176692, ENSG00000184937, ENSG00000103494	chr10 72600000 72699999 chr16 51100000 51199999 chr8 86300000 86399999 chr17 54600000 54699999 chr3 38500000 38599999 chr5 112100000 112199999 chr16 86600000 86699999 chr11 32400000 32499999 chr16 53600000 53699999
Human	Human closed/ Mouse open	GO:0021569	Rhombomere 3 Development	3	0.0140364	21.8059	ENSG00000105991, ENSG00000122877, ENSG00000105996	chr7 27100000 27199999 chr10 64600000 64699999 chr7 27100000 27199999
Human	Human closed/ Mouse open	GO:0043009	Chordate Embryonic Development	19	0.0141367	21.9442	ENSG00000106006, ENSG00000183734, ENSG00000106004, ENSG00000183691, ENSG00000122592, ENSG00000183072, ENSG00000105997, ENSG00000110107, ENSG00000114315, ENSG00000154342, ENSG00000105996, ENSG00000170166, ENSG00000197576, ENSG00000128652, ENSG00000128645, ENSG00000032742, ENSG00000176692, ENSG00000102678, ENSG00000103494	chr7 27100000 27199999 chr11 2200000 2299999 chr7 27100000 27199999 chr17 54600000 54699999 chr7 27100000 27199999 chr5 172600000 172699999 chr7 27100000 27199999 chr11 60600000 60699999 chr3 193800000 193899999 chr1 228200000 228299999 chr7 27100000 27199999 chr2 177000000 177099999 chr7 27100000 27199999 chr2 177000000 177099999 chr2 177000000 177099999 chr13 21200000 21299999 chr16 86600000 86…
Human	Human closed/ Mouse open	GO:0030878	Thyroid Gland Development	4	0.0152233	23.4277	ENSG00000106004, ENSG00000128652, ENSG00000183072, ENSG00000105997	chr7 27100000 27199999 chr2 177000000 177099999 chr5 172600000 172699999 chr7 27100000 27199999
Human	Human closed/ Mouse open	GO:0005792	Microsome	12	0.0195602	23.4285	ENSG00000003137, ENSG00000166347, ENSG00000104549, ENSG00000103569, ENSG00000043591, ENSG00000146233, ENSG00000049245, ENSG00000005421, ENSG00000057252, ENSG00000197142, ENSG00000105852, ENSG00000163399	chr2 72300000 72399999 chr18 71900000 71999999 chr8 126000000 126099999 chr15 58400000 58499999 chr10 115800000 115899999 chr6 46500000 46599999 chr1 7800000 7899999 chr7 94900000 94999999 chr1 179200000 179299999 chr10 114100000 114199999 chr7 95000000 95099999 chr1 116900000 116999999
Human	Human closed/ Mouse open	GO:0009792	Embryonic Development Ending In Birth Or Egg Hatching	19	0.0154931	23.792	ENSG00000106006, ENSG00000183734, ENSG00000106004, ENSG00000183691, ENSG00000122592, ENSG00000183072, ENSG00000105997, ENSG00000110107, ENSG00000114315, ENSG00000154342, ENSG00000105996, ENSG00000170166, ENSG00000197576, ENSG00000128652, ENSG00000128645, ENSG00000032742, ENSG00000176692, ENSG00000102678, ENSG00000103494	chr7 27100000 27199999 chr11 2200000 2299999 chr7 27100000 27199999 chr17 54600000 54699999 chr7 27100000 27199999 chr5 172600000 172699999 chr7 27100000 27199999 chr11 60600000 60699999 chr3 193800000 193899999 chr1 228200000 228299999 chr7 27100000 27199999 chr2 177000000 177099999 chr7 27100000 27199999 chr2 177000000 177099999 chr2 177000000 177099999 chr13 21200000 21299999 chr16 86600000 86…
Human	Human closed/ Mouse open	CYTOBAND	CYTOBAND 10q21.1	3	0.0221204	25.8377	ENSG00000122877, ENSG00000122873, ENSG00000148541	chr10 64600000 64699999 chr10 60000000 60099999 chr10 61000000 61099999
Human	Human closed/ Mouse open	PIRSF500606	Homeotic Protein Hox D4	3	0.0235081	26.1753	ENSG00000170166, ENSG00000197576, ENSG00000122592	chr2 177000000 177099999 chr7 27100000 27199999 chr7 27100000 27199999
Human	Human closed/ Mouse open	GO:0035107	Appendage Morphogenesis	8	0.0190414	28.4327	ENSG00000003137, ENSG00000183691, ENSG00000100697, ENSG00000120149, ENSG00000032742, ENSG00000102678, ENSG00000103494, ENSG00000168036	chr2 72300000 72399999 chr17 54600000 54699999 chr14 95500000 95599999 chr5 174100000 174199999 chr13 21200000 21299999 chr13 22200000 22299999 chr16 53600000 53699999 chr3 41200000 41299999
Human	Human closed/ Mouse open	GO:0035108	Limb Morphogenesis	8	0.0190414	28.4327	ENSG00000003137, ENSG00000183691, ENSG00000100697, ENSG00000120149, ENSG00000032742, ENSG00000102678, ENSG00000103494, ENSG00000168036	chr2 72300000 72399999 chr17 54600000 54699999 chr14 95500000 95599999 chr5 174100000 174199999 chr13 21200000 21299999 chr13 22200000 22299999 chr16 53600000 53699999 chr3 41200000 41299999
Human	Human closed/ Mouse open	GO:0010557	Positive Regulation Of Macromolecule Biosynthetic Process	30	0.0192692	28.7213	ENSG00000105173, ENSG00000111783, ENSG00000197461, ENSG00000110768, ENSG00000112592, ENSG00000164399, ENSG00000168036, ENSG00000119919, ENSG00000105996, ENSG00000108001, ENSG00000105991, ENSG00000164400, ENSG00000057252, ENSG00000101096, ENSG00000184937, ENSG00000043039, ENSG00000169129, ENSG00000122592, ENSG00000073614, ENSG00000122877, ENSG00000183072, ENSG00000143171, ENSG00000145839, ENSG0000…	chr19 30300000 30399999 chr12 107000000 107099999 chr7 500000 599999 chr11 18300000 18399999 chr6 170800000 170899999 chr5 131300000 131399999 chr3 41200000 41299999 chr10 101200000 101299999 chr7 27100000 27199999 chr10 131600000 131699999 chr7 27100000 27199999 chr5 131400000 131499999 chr1 179200000 179299999 chr20 50000000 50099999 chr11 32400000 32499999 chr11 129200000 129299999 chr10 11610…
Human	Human closed/ Mouse open	GO:0010033	Response To Organic Substance	34	0.0194363	28.9325	ENSG00000142330, ENSG00000167207, ENSG00000110218, ENSG00000104549, ENSG00000100697, ENSG00000105173, ENSG00000120149, ENSG00000197461, ENSG00000104725, ENSG00000172482, ENSG00000091513, ENSG00000109458, ENSG00000168036, ENSG00000179979, ENSG00000188690, ENSG00000102910, ENSG00000145623, ENSG00000124253, ENSG00000120694, ENSG00000113594, ENSG00000122877, ENSG00000164867, ENSG00000183072, ENSG0000…	chr2 241500000 241599999 chr16 50700000 50799999 chr11 93800000 93899999 chr8 126000000 126099999 chr14 95500000 95599999 chr19 30300000 30399999 chr5 174100000 174199999 chr7 500000 599999 chr8 24800000 24899999 chr2 241800000 241899999 chr3 133400000 133499999 chr4 144300000 144399999 chr3 41200000 41299999 chr4 1300000 1399999 chr10 127400000 127499999 chr16 48300000 48399999 chr5 38800000 388…
Human	Human closed/ Mouse open	GO:0042598	Vesicular Fraction	12	0.0256412	29.6032	ENSG00000003137, ENSG00000166347, ENSG00000104549, ENSG00000103569, ENSG00000043591, ENSG00000146233, ENSG00000049245, ENSG00000005421, ENSG00000057252, ENSG00000197142, ENSG00000105852, ENSG00000163399	chr2 72300000 72399999 chr18 71900000 71999999 chr8 126000000 126099999 chr15 58400000 58499999 chr10 115800000 115899999 chr6 46500000 46599999 chr1 7800000 7899999 chr7 94900000 94999999 chr1 179200000 179299999 chr10 114100000 114199999 chr7 95000000 95099999 chr1 116900000 116999999
Human	Human closed/ Mouse open	GO:0010604	Positive Regulation Of Macromolecule Metabolic Process	37	0.0205001	30.2621	ENSG00000167207, ENSG00000112029, ENSG00000105173, ENSG00000111783, ENSG00000197461, ENSG00000110768, ENSG00000112592, ENSG00000164399, ENSG00000168036, ENSG00000119919, ENSG00000105996, ENSG00000108001, ENSG00000105991, ENSG00000008018, ENSG00000164400, ENSG00000057252, ENSG00000101096, ENSG00000184937, ENSG00000043039, ENSG00000164162, ENSG00000169129, ENSG00000073614, ENSG00000122592, ENSG0000…	chr16 50700000 50799999 chr6 153200000 153299999 chr19 30300000 30399999 chr12 107000000 107099999 chr7 500000 599999 chr11 18300000 18399999 chr6 170800000 170899999 chr5 131300000 131399999 chr3 41200000 41299999 chr10 101200000 101299999 chr7 27100000 27199999 chr10 131600000 131699999 chr7 27100000 27199999 chr6 170800000 170899999 chr5 131400000 131499999 chr1 179200000 179299999 chr20 50000…
Human	Human closed/ Mouse open	GO:0045449	Regulation Of Transcription	80	0.0221422	32.2689	ENSG00000169740, ENSG00000181965, ENSG00000111783, ENSG00000105173, ENSG00000177551, ENSG00000110768, ENSG00000112592, ENSG00000168036, ENSG00000159692, ENSG00000124782, ENSG00000165643, ENSG00000128645, ENSG00000182968, ENSG00000075240, ENSG00000108590, ENSG00000129173, ENSG00000101096, ENSG00000148826, ENSG00000109787, ENSG00000074266, ENSG00000184937, ENSG00000009307, ENSG00000165606, ENSG0000…	chr10 44100000 44199999 chr5 134800000 134899999 chr12 107000000 107099999 chr19 30300000 30399999 chr1 116300000 116399999 chr11 18300000 18399999 chr6 170800000 170899999 chr3 41200000 41299999 chr4 1200000 1299999 chr6 7100000 7199999 chr9 138500000 138599999 chr2 177000000 177099999 chr13 112700000 112799999 chr22 47000000 47099999 chr17 6500000 6599999 chr11 19200000 19299999 chr20 50000000 …
Human	Human closed/ Mouse open	GO:0048511	Rhythmic Process	10	0.0223695	32.5422	ENSG00000132437, ENSG00000204640, ENSG00000165643, ENSG00000105173, ENSG00000049246, ENSG00000122877, ENSG00000164867, ENSG00000177551, ENSG00000070748, ENSG00000165030	chr7 50500000 50599999 chr2 101000000 101099999 chr9 138500000 138599999 chr19 30300000 30399999 chr1 7800000 7899999 chr10 64600000 64699999 chr7 150600000 150699999 chr1 116300000 116399999 chr10 50800000 50899999 chr9 94100000 94199999
Human	Human closed/ Mouse open	GO:0055093	Response To Hyperoxia	3	0.0226236	32.8467	ENSG00000162493, ENSG00000112096, ENSG00000164867	chr1 13900000 13999999 chr6 160100000 160199999 chr7 150600000 150699999
Human	Human closed/ Mouse open	GO:0048736	Appendage Development	8	0.022795	33.0513	ENSG00000003137, ENSG00000183691, ENSG00000100697, ENSG00000120149, ENSG00000032742, ENSG00000102678, ENSG00000103494, ENSG00000168036	chr2 72300000 72399999 chr17 54600000 54699999 chr14 95500000 95599999 chr5 174100000 174199999 chr13 21200000 21299999 chr13 22200000 22299999 chr16 53600000 53699999 chr3 41200000 41299999
Human	Human closed/ Mouse open	GO:0060173	Limb Development	8	0.022795	33.0513	ENSG00000003137, ENSG00000183691, ENSG00000100697, ENSG00000120149, ENSG00000032742, ENSG00000102678, ENSG00000103494, ENSG00000168036	chr2 72300000 72399999 chr17 54600000 54699999 chr14 95500000 95599999 chr5 174100000 174199999 chr13 21200000 21299999 chr13 22200000 22299999 chr16 53600000 53699999 chr3 41200000 41299999
Human	Human closed/ Mouse open	GO:0030902	Hindbrain Development	6	0.0228848	33.1583	ENSG00000105991, ENSG00000111783, ENSG00000122877, ENSG00000114315, ENSG00000103494, ENSG00000105996	chr7 27100000 27199999 chr12 107000000 107099999 chr10 64600000 64699999 chr3 193800000 193899999 chr16 53600000 53699999 chr7 27100000 27199999
Human	Human closed/ Mouse open	GO:0008284	Positive Regulation Of Cell Proliferation	21	0.0234344	33.8095	ENSG00000113594, ENSG00000150782, ENSG00000115085, ENSG00000183691, ENSG00000183072, ENSG00000197461, ENSG00000105997, ENSG00000164399, ENSG00000114315, ENSG00000145839, ENSG00000136630, ENSG00000172201, ENSG00000145623, ENSG00000110651, ENSG00000164400, ENSG00000134419, ENSG00000115738, ENSG00000213281, ENSG00000146469, ENSG00000102678, ENSG00000075426	chr5 38500000 38599999 chr11 112000000 112099999 chr2 98300000 98399999 chr17 54600000 54699999 chr5 172600000 172699999 chr7 500000 599999 chr7 27100000 27199999 chr5 131300000 131399999 chr3 193800000 193899999 chr5 135200000 135299999 chr1 221000000 221099999 chr6 19800000 19899999 chr5 38800000 38899999 chr11 2400000 2499999 chr5 131400000 131499999 chr16 18700000 18799999 chr2 8800000 889999…
Human	Human closed/ Mouse open	GO:0008016	Regulation Of Heart Contraction	7	0.0236352	34.046	ENSG00000176842, ENSG00000129170, ENSG00000043591, ENSG00000183072, ENSG00000183873, ENSG00000055118, ENSG00000163399	chr16 54900000 54999999 chr11 19200000 19299999 chr10 115800000 115899999 chr5 172600000 172699999 chr3 38600000 38699999 chr7 150600000 150699999 chr1 116900000 116999999
Human	Human closed/ Mouse open	GO:0048483	Autonomic Nervous System Development	4	0.0244983	35.0531	ENSG00000105991, ENSG00000122877, ENSG00000114315, ENSG00000136630	chr7 27100000 27199999 chr10 64600000 64699999 chr3 193800000 193899999 chr1 221000000 221099999
Human	Human closed/ Mouse open	CYTOBAND	CYTOBAND 6q23-Q24	3	0.0321038	35.3409	ENSG00000112299, ENSG00000112303, ENSG00000093134	chr6 133000000 133099999 chr6 133000000 133099999 chr6 133000000 133099999
Human	Human closed/ Mouse open	GO:0009953	Dorsal/Ventral Pattern Formation	6	0.0257649	36.505	ENSG00000183691, ENSG00000032742, ENSG00000134982, ENSG00000148826, ENSG00000168036, ENSG00000105996	chr17 54600000 54699999 chr13 21200000 21299999 chr5 112100000 112199999 chr10 134500000 134599999 chr3 41200000 41299999 chr7 27100000 27199999
Human	Human closed/ Mouse open	GO:0008374	O-Acyltransferase Activity	5	0.0320142	38.0112	ENSG00000116906, ENSG00000119927, ENSG00000057252, ENSG00000070748, ENSG00000026652	chr1 231300000 231399999 chr10 113900000 113999999 chr1 179200000 179299999 chr10 50800000 50899999 chr6 161600000 161699999
Human	Human closed/ Mouse open	IPR003893	Iroquois-Class Homeodomain Protein	3	0.0324506	39.5425	ENSG00000176842, ENSG00000159387, ENSG00000177508	chr16 54900000 54999999 chr16 55300000 55399999 chr16 54300000 54399999
Human	Human closed/ Mouse open	GO:0010628	Positive Regulation Of Gene Expression	27	0.0292508	40.3444	ENSG00000111783, ENSG00000105173, ENSG00000110768, ENSG00000112592, ENSG00000164399, ENSG00000168036, ENSG00000119919, ENSG00000105996, ENSG00000108001, ENSG00000105991, ENSG00000164400, ENSG00000101096, ENSG00000184937, ENSG00000043039, ENSG00000169129, ENSG00000122592, ENSG00000073614, ENSG00000122877, ENSG00000183072, ENSG00000143171, ENSG00000114315, ENSG00000148143, ENSG00000176692, ENSG0000…	chr12 107000000 107099999 chr19 30300000 30399999 chr11 18300000 18399999 chr6 170800000 170899999 chr5 131300000 131399999 chr3 41200000 41299999 chr10 101200000 101299999 chr7 27100000 27199999 chr10 131600000 131699999 chr7 27100000 27199999 chr5 131400000 131499999 chr20 50000000 50099999 chr11 32400000 32499999 chr11 129200000 129299999 chr10 116100000 116199999 chr7 27100000 27199999 chr12 …
Human	Human closed/ Mouse open	GO:0051173	Positive Regulation Of Nitrogen Compound Metabolic Process	29	0.0296153	40.7329	ENSG00000105173, ENSG00000111783, ENSG00000197461, ENSG00000110768, ENSG00000112592, ENSG00000164399, ENSG00000168036, ENSG00000119919, ENSG00000105996, ENSG00000108001, ENSG00000105991, ENSG00000164400, ENSG00000101096, ENSG00000184937, ENSG00000043039, ENSG00000169129, ENSG00000112096, ENSG00000122592, ENSG00000073614, ENSG00000122877, ENSG00000183072, ENSG00000143171, ENSG00000114315, ENSG0000…	chr19 30300000 30399999 chr12 107000000 107099999 chr7 500000 599999 chr11 18300000 18399999 chr6 170800000 170899999 chr5 131300000 131399999 chr3 41200000 41299999 chr10 101200000 101299999 chr7 27100000 27199999 chr10 131600000 131699999 chr7 27100000 27199999 chr5 131400000 131499999 chr20 50000000 50099999 chr11 32400000 32499999 chr11 129200000 129299999 chr10 116100000 116199999 chr6 16010…
Human	Human closed/ Mouse open	CYTOBAND	CYTOBAND 17p13.1	9	0.0384197	40.7572	ENSG00000214970, ENSG00000184544, ENSG00000166596, ENSG00000170222, ENSG00000109061, ENSG00000201619, ENSG00000125414, ENSG00000187824, ENSG00000212338, ENSG00000154914	chr17 10400000 10499999 chr17 9600000 9699999 chr17 9500000 9599999 chr17 10600000 10699999 chr17 10400000 10499999 chr1 179100000 179199999 chr17 10400000 10499999 chr17 10600000 10699999 chr1 179100000 179199999 chr17 9500000 9599999
Human	Human closed/ Mouse open	OMIM_DISEASE	Variants In TF And HFE Explain Approximately 40% Of Genetic Variation In Serum-Transferrin Levels	3	0.0413328	41.1358	ENSG00000163781, ENSG00000091513, ENSG00000146457	chr3 133300000 133399999 chr3 133400000 133499999 chr6 160100000 160199999
Human	Human closed/ Mouse open	IPR003054	Type II Keratin	4	0.0356528	42.5238	ENSG00000161849, ENSG00000170523, ENSG00000135443, ENSG00000161850	chr12 52700000 52799999 chr12 52700000 52799999 chr12 52700000 52799999 chr12 52700000 52799999
Human	Human closed/ Mouse open	CYTOBAND	CYTOBAND 10q26.13	4	0.0417067	43.4069	ENSG00000175018, ENSG00000107679, ENSG00000138152, ENSG00000176584	chr10 127300000 127399999 chr10 124100000 124199999 chr10 124000000 124099999 chr10 124500000 124599999
Human	Human closed/ Mouse open	CYTOBAND	CYTOBAND 7q21.3	4	0.0417067	43.4069	ENSG00000005421, ENSG00000004799, ENSG00000105852, ENSG00000105854	chr7 94900000 94999999 chr7 95200000 95299999 chr7 95000000 95099999 chr7 95000000 95099999
Human	Human closed/ Mouse open	GO:0021546	Rhombomere Development	3	0.0328226	44.0507	ENSG00000105991, ENSG00000122877, ENSG00000105996	chr7 27100000 27199999 chr10 64600000 64699999 chr7 27100000 27199999
Human	Human closed/ Mouse open	GO:0021783	Preganglionic Parasympathetic Nervous System Development	3	0.0328226	44.0507	ENSG00000105991, ENSG00000122877, ENSG00000114315	chr7 27100000 27199999 chr10 64600000 64699999 chr3 193800000 193899999
Human	Human closed/ Mouse open	GO:0048710	Regulation Of Astrocyte Differentiation	3	0.0328226	44.0507	ENSG00000183691, ENSG00000110107, ENSG00000172201	chr17 54600000 54699999 chr11 60600000 60699999 chr6 19800000 19899999
Human	Human closed/ Mouse open	CYTOBAND	CYTOBAND 10q24.2	3	0.043493	44.8005	ENSG00000166024, ENSG00000119946, ENSG00000119919	chr10 99900000 99999999 chr10 101100000 101199999 chr10 101200000 101299999
Human	Human closed/ Mouse open	GO:0051240	Positive Regulation Of Multicellular Organismal Process	14	0.0339653	45.1899	ENSG00000167207, ENSG00000169129, ENSG00000150782, ENSG00000110218, ENSG00000183072, ENSG00000164867, ENSG00000119927, ENSG00000091513, ENSG00000104267, ENSG00000114739, ENSG00000043591, ENSG00000013503, ENSG00000102678, ENSG00000163399	chr16 50700000 50799999 chr10 116100000 116199999 chr11 112000000 112099999 chr11 93800000 93899999 chr5 172600000 172699999 chr7 150600000 150699999 chr10 113900000 113999999 chr3 133400000 133499999 chr8 86300000 86399999 chr3 38500000 38599999 chr10 115800000 115899999 chr12 106800000 106899999 chr13 22200000 22299999 chr1 116900000 116999999
Human	Human closed/ Mouse open	GO:0043010	Camera-Type Eye Development	8	0.0343415	45.5602	ENSG00000176842, ENSG00000182968, ENSG00000134982, ENSG00000176692, ENSG00000184937, ENSG00000103494, ENSG00000095015, ENSG00000168036	chr16 54900000 54999999 chr13 112700000 112799999 chr5 112100000 112199999 chr16 86600000 86699999 chr11 32400000 32499999 chr16 53600000 53699999 chr5 56100000 56199999 chr3 41200000 41299999
Human	Human closed/ Mouse open	GO:0007369	Gastrulation	6	0.0357548	46.9301	ENSG00000121481, ENSG00000114739, ENSG00000151348, ENSG00000176692, ENSG00000168036, ENSG00000154342	chr1 185000000 185099999 chr3 38500000 38599999 chr11 44100000 44199999 chr16 86600000 86699999 chr3 41200000 41299999 chr1 228200000 228299999
Human	Human closed/ Mouse open	GO:0048514	Blood Vessel Morphogenesis	13	0.0357982	46.9717	ENSG00000112531, ENSG00000150782, ENSG00000100697, ENSG00000183072, ENSG00000197461, ENSG00000164867, ENSG00000105997, ENSG00000168036, ENSG00000166224, ENSG00000129170, ENSG00000176692, ENSG00000102678, ENSG00000184937	chr6 163900000 163999999 chr11 112000000 112099999 chr14 95500000 95599999 chr5 172600000 172699999 chr7 500000 599999 chr7 150600000 150699999 chr7 27100000 27199999 chr3 41200000 41299999 chr10 72600000 72699999 chr11 19200000 19299999 chr16 86600000 86699999 chr13 22200000 22299999 chr11 32400000 32499999
Human	Human closed/ Mouse open	IPR001092	Basic Helix-Loop-Helix Dimerisation Region BHLH	8	0.0417919	47.8591	ENSG00000108001, ENSG00000183734, ENSG00000165643, ENSG00000181965, ENSG00000177551, ENSG00000115738, ENSG00000114315, ENSG00000172201	chr10 131600000 131699999 chr11 2200000 2299999 chr9 138500000 138599999 chr5 134800000 134899999 chr1 116300000 116399999 chr2 8800000 8899999 chr3 193800000 193899999 chr6 19800000 19899999
Human	Human closed/ Mouse open	CYTOBAND	CYTOBAND 1q41	4	0.0488382	48.7831	ENSG00000117791, ENSG00000186205, ENSG00000134419, ENSG00000067533	chr1 220900000 220999999 chr1 220900000 220999999 chr16 18700000 18799999 chr1 218400000 218499999
Human	Human closed/ Mouse open	IPR006595	CTLH, C-Terminal To LisH Motif	3	0.0439554	49.6264	ENSG00000122692, ENSG00000153561, ENSG00000090316	chr9 33000000 33099999 chr2 86900000 86999999 chr4 1300000 1399999
Human	Human closed/ Mouse open	IPR015422	Pyridoxal Phosphate-Dependent Transferase, Major Region, Subdomain 2	3	0.0439554	49.6264	ENSG00000132437, ENSG00000172482, ENSG00000110455	chr7 50500000 50599999 chr2 241800000 241899999 chr11 44000000 44099999
Human	Human closed/ Mouse open	GO:0016836	Hydro-Lyase Activity	5	0.0462205	50.1182	ENSG00000164879, ENSG00000104267, ENSG00000148090, ENSG00000166228, ENSG00000188690	chr8 86300000 86399999 chr8 86300000 86399999 chr9 94000000 94099999 chr10 72600000 72699999 chr10 127400000 127499999
Human	Human closed/ Mouse open	GO:0045935	Positive Regulation Of Nucleobase, Nucleoside, Nucleotide And Nucleic Acid Metabolic Process	28	0.03932	50.2429	ENSG00000105173, ENSG00000111783, ENSG00000197461, ENSG00000110768, ENSG00000112592, ENSG00000164399, ENSG00000168036, ENSG00000119919, ENSG00000105996, ENSG00000108001, ENSG00000105991, ENSG00000164400, ENSG00000101096, ENSG00000184937, ENSG00000043039, ENSG00000169129, ENSG00000122592, ENSG00000073614, ENSG00000122877, ENSG00000183072, ENSG00000143171, ENSG00000114315, ENSG00000148143, ENSG0000…	chr19 30300000 30399999 chr12 107000000 107099999 chr7 500000 599999 chr11 18300000 18399999 chr6 170800000 170899999 chr5 131300000 131399999 chr3 41200000 41299999 chr10 101200000 101299999 chr7 27100000 27199999 chr10 131600000 131699999 chr7 27100000 27199999 chr5 131400000 131499999 chr20 50000000 50099999 chr11 32400000 32499999 chr11 129200000 129299999 chr10 116100000 116199999 chr7 27100…
Human	Human closed/ Mouse open	GO:0015630	Microtubule Cytoskeleton	20	0.0538865	52.6947	ENSG00000163781, ENSG00000112029, ENSG00000196169, ENSG00000171595, ENSG00000105173, ENSG00000066735, ENSG00000141027, ENSG00000168036, ENSG00000117650, ENSG00000165521, ENSG00000099901, ENSG00000134982, ENSG00000032742, ENSG00000090316, ENSG00000125898, ENSG00000124253, ENSG00000103494, ENSG00000137807, ENSG00000102699, ENSG00000140941	chr3 133300000 133399999 chr6 153200000 153299999 chr17 72300000 72399999 chr17 72200000 72299999 chr19 30300000 30399999 chr14 104600000 104699999 chr17 16000000 16099999 chr3 41200000 41299999 chr1 211800000 211899999 chr14 89100000 89199999 chr22 20100000 20199999 chr5 112100000 112199999 chr13 21200000 21299999 chr4 1300000 1399999 chr20 800000 899999 chr20 56100000 56199999 chr16 53600000 53…
Human	Human closed/ Mouse open	GO:0001974	Blood Vessel Remodeling	4	0.0429454	53.4111	ENSG00000129170, ENSG00000164867, ENSG00000105997, ENSG00000176692	chr11 19200000 19299999 chr7 150600000 150699999 chr7 27100000 27199999 chr16 86600000 86699999
Human	Human closed/ Mouse open	GO:0045685	Regulation Of Glial Cell Differentiation	4	0.0429454	53.4111	ENSG00000183691, ENSG00000148826, ENSG00000110107, ENSG00000172201	chr17 54600000 54699999 chr10 134500000 134599999 chr11 60600000 60699999 chr6 19800000 19899999
Human	Human closed/ Mouse open	CYTOBAND	CYTOBAND 18q22.3	3	0.056125	53.7852	ENSG00000133313, ENSG00000206043, ENSG00000187773	chr18 72100000 72199999 chr18 72000000 72099999 chr18 72100000 72199999
Human	Human closed/ Mouse open	CYTOBAND	CYTOBAND 20q13.31	3	0.056125	53.7852	ENSG00000124225, ENSG00000124253, ENSG00000124256	chr20 56200000 56299999 chr20 56100000 56199999 chr20 56100000 56199999
Human	Human closed/ Mouse open	IPR002909	Cell Surface Receptor IPT/TIG	4	0.0495291	53.9248	ENSG00000108001, ENSG00000131196, ENSG00000114554, ENSG00000101096	chr10 131600000 131699999 chr18 77200000 77299999 chr3 126700000 126799999 chr20 50000000 50099999
Human	Human closed/ Mouse open	GO:0030522	Intracellular Receptor-Mediated Signaling Pathway	6	0.0435751	53.9416	ENSG00000086061, ENSG00000003137, ENSG00000124225, ENSG00000105173, ENSG00000168036, ENSG00000186350	chr9 33000000 33099999 chr2 72300000 72399999 chr20 56200000 56299999 chr19 30300000 30399999 chr3 41200000 41299999 chr9 137200000 137299999
Human	Human closed/ Mouse open	GO:0048771	Tissue Remodeling	6	0.0435751	53.9416	ENSG00000129170, ENSG00000164867, ENSG00000105997, ENSG00000176692, ENSG00000152266, ENSG00000168036	chr11 19200000 19299999 chr7 150600000 150699999 chr7 27100000 27199999 chr16 86600000 86699999 chr11 13500000 13599999 chr3 41200000 41299999
Human	Human closed/ Mouse open	GO:0003774	Motor Activity	8	0.0516605	54.1402	ENSG00000196169, ENSG00000171595, ENSG00000109061, ENSG00000066735, ENSG00000125414, ENSG00000137807, ENSG00000166813, ENSG00000170615	chr17 72300000 72399999 chr17 72200000 72299999 chr17 10400000 10499999 chr14 104600000 104699999 chr17 10400000 10499999 chr15 69700000 69799999 chr15 90100000 90199999 chr7 103000000 103099999
Human	Human closed/ Mouse open	GO:0010543	Regulation Of Platelet Activation	3	0.0444513	54.6704	ENSG00000162493, ENSG00000164867, ENSG00000197461	chr1 13900000 13999999 chr7 150600000 150699999 chr7 500000 599999
Human	Human closed/ Mouse open	GO:0048486	Parasympathetic Nervous System Development	3	0.0444513	54.6704	ENSG00000105991, ENSG00000122877, ENSG00000114315	chr7 27100000 27199999 chr10 64600000 64699999 chr3 193800000 193899999
Human	Human closed/ Mouse open	GO:0016054	Organic Acid Catabolic Process	8	0.0459774	55.9138	ENSG00000159423, ENSG00000129480, ENSG00000146233, ENSG00000005421, ENSG00000164867, ENSG00000105852, ENSG00000148090, ENSG00000120053	chr1 19200000 19299999 chr14 31900000 31999999 chr6 46500000 46599999 chr7 94900000 94999999 chr7 150600000 150699999 chr7 95000000 95099999 chr9 94000000 94099999 chr10 101100000 101199999
Human	Human closed/ Mouse open	GO:0043583	Ear Development	8	0.0459774	55.9138	ENSG00000105991, ENSG00000183691, ENSG00000181965, ENSG00000197461, ENSG00000102678, ENSG00000114315, ENSG00000154342, ENSG00000105996	chr7 27100000 27199999 chr17 54600000 54699999 chr5 134800000 134899999 chr7 500000 599999 chr13 22200000 22299999 chr3 193800000 193899999 chr1 228200000 228299999 chr7 27100000 27199999
Human	Human closed/ Mouse open	GO:0046395	Carboxylic Acid Catabolic Process	8	0.0459774	55.9138	ENSG00000159423, ENSG00000129480, ENSG00000146233, ENSG00000005421, ENSG00000164867, ENSG00000105852, ENSG00000148090, ENSG00000120053	chr1 19200000 19299999 chr14 31900000 31999999 chr6 46500000 46599999 chr7 94900000 94999999 chr7 150600000 150699999 chr7 95000000 95099999 chr9 94000000 94099999 chr10 101100000 101199999
Human	Human closed/ Mouse open	GO:0016053	Organic Acid Biosynthetic Process	9	0.0460129	55.9423	ENSG00000112531, ENSG00000146733, ENSG00000159423, ENSG00000146233, ENSG00000172482, ENSG00000197601, ENSG00000120053, ENSG00000142327, ENSG00000188690	chr6 163900000 163999999 chr7 56000000 56099999 chr1 19200000 19299999 chr6 46500000 46599999 chr2 241800000 241899999 chr11 13700000 13799999 chr10 101100000 101199999 chr2 241500000 241599999 chr10 127400000 127499999
Human	Human closed/ Mouse open	GO:0046394	Carboxylic Acid Biosynthetic Process	9	0.0460129	55.9423	ENSG00000112531, ENSG00000146733, ENSG00000159423, ENSG00000146233, ENSG00000172482, ENSG00000197601, ENSG00000120053, ENSG00000142327, ENSG00000188690	chr6 163900000 163999999 chr7 56000000 56099999 chr1 19200000 19299999 chr6 46500000 46599999 chr2 241800000 241899999 chr11 13700000 13799999 chr10 101100000 101199999 chr2 241500000 241599999 chr10 127400000 127499999
Human	Human closed/ Mouse open	GO:0016769	Transferase Activity, Transferring Nitrogenous Groups	4	0.0555171	56.8061	ENSG00000205126, ENSG00000172482, ENSG00000120053, ENSG00000110455	chr11 44000000 44099999 chr2 241800000 241899999 chr10 101100000 101199999 chr11 44000000 44099999
Human	Human closed/ Mouse open	GO:0045664	Regulation Of Neuron Differentiation	9	0.0489335	58.2313	ENSG00000183691, ENSG00000128652, ENSG00000104725, ENSG00000183072, ENSG00000110107, ENSG00000114315, ENSG00000172201, ENSG00000177508, ENSG00000105996	chr17 54600000 54699999 chr2 177000000 177099999 chr8 24800000 24899999 chr5 172600000 172699999 chr11 60600000 60699999 chr3 193800000 193899999 chr6 19800000 19899999 chr16 54300000 54399999 chr7 27100000 27199999
Human	Human closed/ Mouse open	IPR003010	Nitrilase/Cyanide Hydratase And Apolipoprotein N-Acyltransferase	3	0.0567122	58.9598	ENSG00000112299, ENSG00000112303, ENSG00000093134	chr6 133000000 133099999 chr6 133000000 133099999 chr6 133000000 133099999
Human	Human closed/ Mouse open	IPR007237	CD20/IgE Fc Receptor Beta Subunit	3	0.0567122	58.9598	ENSG00000214782, ENSG00000166961, ENSG00000172689	chr11 60500000 60599999 chr11 60500000 60599999 chr11 60500000 60599999
Human	Human closed/ Mouse open	CYTOBAND	CYTOBAND 1p13.2	4	0.0647409	59.1151	ENSG00000052723, ENSG00000134198, ENSG00000213281, ENSG00000175984	chr1 115300000 115399999 chr1 115600000 115699999 chr1 115200000 115299999 chr1 115100000 115199999
Human	Human closed/ Mouse open	GO:0014013	Regulation Of Gliogenesis	4	0.0502707	59.2416	ENSG00000183691, ENSG00000148826, ENSG00000110107, ENSG00000172201	chr17 54600000 54699999 chr10 134500000 134599999 chr11 60600000 60699999 chr6 19800000 19899999
Human	Human closed/ Mouse open	GO:0030521	Androgen Receptor Signaling Pathway	4	0.0502707	59.2416	ENSG00000086061, ENSG00000124225, ENSG00000105173, ENSG00000168036	chr9 33000000 33099999 chr20 56200000 56299999 chr19 30300000 30399999 chr3 41200000 41299999
Human	Human closed/ Mouse open	GO:0046620	Regulation Of Organ Growth	4	0.0502707	59.2416	ENSG00000183691, ENSG00000176692, ENSG00000102678, ENSG00000136630	chr17 54600000 54699999 chr16 86600000 86699999 chr13 22200000 22299999 chr1 221000000 221099999
Human	Human closed/ Mouse open	GO:0045944	Positive Regulation Of Transcription From RNA Polymerase II Promoter	19	0.0504318	59.3617	ENSG00000111783, ENSG00000122877, ENSG00000122592, ENSG00000183072, ENSG00000143171, ENSG00000110768, ENSG00000114315, ENSG00000168036, ENSG00000119919, ENSG00000105996, ENSG00000148143, ENSG00000105991, ENSG00000101096, ENSG00000176692, ENSG00000152266, ENSG00000184937, ENSG00000186350, ENSG00000095015, ENSG00000043039	chr12 107000000 107099999 chr10 64600000 64699999 chr7 27100000 27199999 chr5 172600000 172699999 chr1 165300000 165399999 chr11 18300000 18399999 chr3 193800000 193899999 chr3 41200000 41299999 chr10 101200000 101299999 chr7 27100000 27199999 chr9 109700000 109799999 chr7 27100000 27199999 chr20 50000000 50099999 chr16 86600000 86699999 chr11 13500000 13599999 chr11 32400000 32499999 chr9 137200…
Human	Human closed/ Mouse open	CYTOBAND	CYTOBAND 13q14.11	3	0.0698495	62.0006	ENSG00000179630, ENSG00000151778, ENSG00000151773	chr13 44400000 44499999 chr13 44900000 44999999 chr13 44400000 44499999
Human	Human closed/ Mouse open	CYTOBAND	CYTOBAND 4q24	3	0.0698495	62.0006	ENSG00000164032, ENSG00000138823, ENSG00000168743	chr4 100800000 100899999 chr4 100500000 100599999 chr4 106800000 106899999
Human	Human closed/ Mouse open	GO:0009309	Amine Biosynthetic Process	6	0.0570878	64.0435	ENSG00000132437, ENSG00000146733, ENSG00000139163, ENSG00000159423, ENSG00000172482, ENSG00000120053	chr7 50500000 50599999 chr7 56000000 56099999 chr12 22800000 22899999 chr1 19200000 19299999 chr2 241800000 241899999 chr10 101100000 101199999
Human	Human closed/ Mouse open	GO:0035265	Organ Growth	3	0.0573418	64.2116	ENSG00000114739, ENSG00000176692, ENSG00000186350	chr3 38500000 38599999 chr16 86600000 86699999 chr9 137200000 137299999
Human	Human closed/ Mouse open	GO:0005741	Mitochondrial Outer Membrane	6	0.074174	64.7064	ENSG00000166347, ENSG00000117791, ENSG00000119927, ENSG00000197142, ENSG00000128654, ENSG00000122873	chr18 71900000 71999999 chr1 220900000 220999999 chr10 113900000 113999999 chr10 114100000 114199999 chr2 177100000 177199999 chr10 60000000 60099999
Human	Human closed/ Mouse open	GO:0033077	T Cell Differentiation In The Thymus	4	0.0581594	64.748	ENSG00000115085, ENSG00000134982, ENSG00000143772, ENSG00000168036	chr2 98300000 98399999 chr5 112100000 112199999 chr1 226800000 226899999 chr3 41200000 41299999
Human	Human closed/ Mouse open	GO:0045582	Positive Regulation Of T Cell Differentiation	4	0.0581594	64.748	ENSG00000115085, ENSG00000112299, ENSG00000143772, ENSG00000136630	chr2 98300000 98399999 chr6 133000000 133099999 chr1 226800000 226899999 chr1 221000000 221099999
Human	Human closed/ Mouse open	GO:0045941	Positive Regulation Of Transcription	25	0.0595397	65.6362	ENSG00000111783, ENSG00000105173, ENSG00000110768, ENSG00000112592, ENSG00000168036, ENSG00000119919, ENSG00000105996, ENSG00000108001, ENSG00000105991, ENSG00000101096, ENSG00000184937, ENSG00000043039, ENSG00000169129, ENSG00000122592, ENSG00000073614, ENSG00000122877, ENSG00000183072, ENSG00000143171, ENSG00000114315, ENSG00000148143, ENSG00000176692, ENSG00000152266, ENSG00000095015, ENSG0000…	chr12 107000000 107099999 chr19 30300000 30399999 chr11 18300000 18399999 chr6 170800000 170899999 chr3 41200000 41299999 chr10 101200000 101299999 chr7 27100000 27199999 chr10 131600000 131699999 chr7 27100000 27199999 chr20 50000000 50099999 chr11 32400000 32499999 chr11 129200000 129299999 chr10 116100000 116199999 chr7 27100000 27199999 chr12 400000 499999 chr10 64600000 64699999 chr5 1726000…
Human	Human closed/ Mouse open	GO:0042127	Regulation Of Cell Proliferation	32	0.0609097	66.497	ENSG00000120149, ENSG00000197461, ENSG00000105997, ENSG00000164399, ENSG00000168036, ENSG00000159692, ENSG00000119919, ENSG00000145623, ENSG00000164400, ENSG00000134419, ENSG00000102678, ENSG00000109099, ENSG00000113594, ENSG00000150782, ENSG00000115085, ENSG00000183691, ENSG00000112096, ENSG00000164867, ENSG00000183072, ENSG00000114315, ENSG00000145839, ENSG00000136630, ENSG00000172201, ENSG0000…	chr5 174100000 174199999 chr7 500000 599999 chr7 27100000 27199999 chr5 131300000 131399999 chr3 41200000 41299999 chr4 1200000 1299999 chr10 101200000 101299999 chr5 38800000 38899999 chr5 131400000 131499999 chr16 18700000 18799999 chr13 22200000 22299999 chr17 15100000 15199999 chr5 38500000 38599999 chr11 112000000 112099999 chr2 98300000 98399999 chr17 54600000 54699999 chr6 160100000 160199…
Human	Human closed/ Mouse open	GO:0051960	Regulation Of Nervous System Development	11	0.0618074	67.0499	ENSG00000183691, ENSG00000128652, ENSG00000104725, ENSG00000183072, ENSG00000091513, ENSG00000148826, ENSG00000110107, ENSG00000114315, ENSG00000172201, ENSG00000177508, ENSG00000105996	chr17 54600000 54699999 chr2 177000000 177099999 chr8 24800000 24899999 chr5 172600000 172699999 chr3 133400000 133499999 chr10 134500000 134599999 chr11 60600000 60699999 chr3 193800000 193899999 chr6 19800000 19899999 chr16 54300000 54399999 chr7 27100000 27199999
Human	Human closed/ Mouse open	CYTOBAND	CYTOBAND 9q34.3	7	0.0800474	67.2058	ENSG00000148386, ENSG00000204007, ENSG00000165643, ENSG00000130558, ENSG00000107147, ENSG00000212589, ENSG00000186350	chr9 138500000 138599999 chr9 138500000 138599999 chr9 138500000 138599999 chr9 137900000 137999999 chr9 138600000 138699999 chr10 115500000 115599999 chr9 137200000 137299999
Human	Human closed/ Mouse open	IPR004839	Aminotransferase, Class I And II	3	0.0705683	67.2529	ENSG00000205126, ENSG00000120053, ENSG00000110455	chr11 44000000 44099999 chr10 101100000 101199999 chr11 44000000 44099999
Human	Human closed/ Mouse open	GO:0001944	Vasculature Development	14	0.0621652	67.2679	ENSG00000162493, ENSG00000112531, ENSG00000150782, ENSG00000100697, ENSG00000183072, ENSG00000197461, ENSG00000164867, ENSG00000105997, ENSG00000168036, ENSG00000166224, ENSG00000129170, ENSG00000176692, ENSG00000102678, ENSG00000184937	chr1 13900000 13999999 chr6 163900000 163999999 chr11 112000000 112099999 chr14 95500000 95599999 chr5 172600000 172699999 chr7 500000 599999 chr7 150600000 150699999 chr7 27100000 27199999 chr3 41200000 41299999 chr10 72600000 72699999 chr11 19200000 19299999 chr16 86600000 86699999 chr13 22200000 22299999 chr11 32400000 32499999
Human	Human closed/ Mouse open	CYTOBAND	CYTOBAND 5q31.1	4	0.0826985	68.4465	ENSG00000164400, ENSG00000186687, ENSG00000164399, ENSG00000145839	chr5 131400000 131499999 chr5 130500000 130599999 chr5 131300000 131399999 chr5 135200000 135299999
Human	Human closed/ Mouse open	GO:0000122	Negative Regulation Of Transcription From RNA Polymerase II Promoter	13	0.0643338	68.5603	ENSG00000122592, ENSG00000183072, ENSG00000141027, ENSG00000114315, ENSG00000159692, ENSG00000168036, ENSG00000105996, ENSG00000121481, ENSG00000148826, ENSG00000115738, ENSG00000184937, ENSG00000186350, ENSG00000043039	chr7 27100000 27199999 chr5 172600000 172699999 chr17 16000000 16099999 chr3 193800000 193899999 chr4 1200000 1299999 chr3 41200000 41299999 chr7 27100000 27199999 chr1 185000000 185099999 chr10 134500000 134599999 chr2 8800000 8899999 chr11 32400000 32499999 chr9 137200000 137299999 chr11 129200000 129299999
Human	Human closed/ Mouse open	GO:0050767	Regulation Of Neurogenesis	10	0.0655138	69.2431	ENSG00000183691, ENSG00000128652, ENSG00000104725, ENSG00000183072, ENSG00000148826, ENSG00000110107, ENSG00000114315, ENSG00000172201, ENSG00000177508, ENSG00000105996	chr17 54600000 54699999 chr2 177000000 177099999 chr8 24800000 24899999 chr5 172600000 172699999 chr10 134500000 134599999 chr11 60600000 60699999 chr3 193800000 193899999 chr6 19800000 19899999 chr16 54300000 54399999 chr7 27100000 27199999
Human	Human closed/ Mouse open	CYTOBAND	CYTOBAND 12q23.3	3	0.0845277	69.277	ENSG00000074590, ENSG00000166046, ENSG00000013503	chr12 106400000 106499999 chr12 106700000 106799999 chr12 106800000 106899999
Human	Human closed/ Mouse open	CYTOBAND	CYTOBAND 4p16.1	3	0.0845277	69.277	ENSG00000173011, ENSG00000178163, ENSG00000173013	chr4 7000000 7099999 chr4 10400000 10499999 chr4 7000000 7099999
Human	Human closed/ Mouse open	CYTOBAND	CYTOBAND 6p12.1	3	0.0845277	69.277	ENSG00000112144, ENSG00000223190, ENSG00000170899, ENSG00000202198, ENSG00000222386, ENSG00000222594	chr6 52800000 52899999 chr20 41600000 41699999 chr6 52800000 52899999 chr6 52800000 52899999 chr7 103100000 103199999 chr4 145900000 145999999
Human	Human closed/ Mouse open	GO:0045621	Positive Regulation Of Lymphocyte Differentiation	4	0.0665924	69.855	ENSG00000115085, ENSG00000112299, ENSG00000143772, ENSG00000136630	chr2 98300000 98399999 chr6 133000000 133099999 chr1 226800000 226899999 chr1 221000000 221099999
Human	Human closed/ Mouse open	GO:0050730	Regulation Of Peptidyl-Tyrosine Phosphorylation	5	0.0670657	70.1199	ENSG00000167207, ENSG00000197461, ENSG00000110651, ENSG00000164400, ENSG00000164399	chr16 50700000 50799999 chr7 500000 599999 chr11 2400000 2499999 chr5 131400000 131499999 chr5 131300000 131399999
Human	Human closed/ Mouse open	GO:0050870	Positive Regulation Of T Cell Activation	6	0.06729	70.2447	ENSG00000115085, ENSG00000150782, ENSG00000112299, ENSG00000143772, ENSG00000136630, ENSG00000110448	chr2 98300000 98399999 chr11 112000000 112099999 chr6 133000000 133099999 chr1 226800000 226899999 chr1 221000000 221099999 chr11 60800000 60899999
Human	Human closed/ Mouse open	GO:0043233	Organelle Lumen	57	0.0875841	71.0221	ENSG00000163781, ENSG00000162910, ENSG00000112029, ENSG00000105173, ENSG00000197461, ENSG00000110768, ENSG00000165806, ENSG00000175155, ENSG00000112592, ENSG00000159692, ENSG00000168036, ENSG00000102910, ENSG00000163541, ENSG00000124782, ENSG00000108590, ENSG00000129173, ENSG00000125414, ENSG00000184937, ENSG00000124253, ENSG00000060069, ENSG00000112096, ENSG00000073614, ENSG00000183072, ENSG0000…	chr3 133300000 133399999 chr1 228200000 228299999 chr6 153200000 153299999 chr19 30300000 30399999 chr7 500000 599999 chr11 18300000 18399999 chr10 115400000 115499999 chr17 57400000 57499999 chr6 170800000 170899999 chr4 1200000 1299999 chr3 41200000 41299999 chr16 48300000 48399999 chr2 84600000 84699999 chr6 7100000 7199999 chr17 6500000 6599999 chr11 19200000 19299999 chr17 10400000 10499999 …
Human	Human closed/ Mouse open	GO:0034747	Axin-APC-Beta-Catenin-GSK3B Complex	2	0.0884936	71.41	ENSG00000134982, ENSG00000168036	chr5 112100000 112199999 chr3 41200000 41299999
Human	Human closed/ Mouse open	IPR011993	Pleckstrin Homology-Type	12	0.0792187	71.6061	ENSG00000169129, ENSG00000107679, ENSG00000166068, ENSG00000070778, ENSG00000147443, ENSG00000099901, ENSG00000148735, ENSG00000110768, ENSG00000109458, ENSG00000070190, ENSG00000185112, ENSG00000070159	chr10 116100000 116199999 chr10 124100000 124199999 chr15 38500000 38599999 chr14 88900000 88999999 chr8 21700000 21799999 chr22 20100000 20199999 chr10 115500000 115599999 chr11 18300000 18399999 chr4 144300000 144399999 chr4 100700000 100799999 chr3 194400000 194499999 chr9 112100000 112199999
Human	Human closed/ Mouse open	GO:0008045	Motor Axon Guidance	3	0.0713391	72.4142	ENSG00000105991, ENSG00000122877, ENSG00000105996	chr7 27100000 27199999 chr10 64600000 64699999 chr7 27100000 27199999
Human	Human closed/ Mouse open	CYTOBAND	CYTOBAND 5q11.2	4	0.0923918	72.6224	ENSG00000178996, ENSG00000164512, ENSG00000169271, ENSG00000095015	chr5 53800000 53899999 chr5 55400000 55499999 chr5 53700000 53799999 chr5 56100000 56199999
Human	Human closed/ Mouse open	GO:0051259	Protein Oligomerization	10	0.0722921	72.9026	ENSG00000167207, ENSG00000171867, ENSG00000112096, ENSG00000130558, ENSG00000197702, ENSG00000144481, ENSG00000095015, ENSG00000168036, ENSG00000166228, ENSG00000171864	chr16 50700000 50799999 chr20 4600000 4699999 chr6 160100000 160199999 chr9 137900000 137999999 chr11 12400000 12499999 chr2 234800000 234899999 chr5 56100000 56199999 chr3 41200000 41299999 chr10 72600000 72699999 chr20 4700000 4799999
Human	Human closed/ Mouse open	GO:0045165	Cell Fate Commitment	9	0.0727321	73.1254	ENSG00000103449, ENSG00000003137, ENSG00000181965, ENSG00000148826, ENSG00000176692, ENSG00000114315, ENSG00000168036, ENSG00000154342, ENSG00000105996	chr16 51100000 51199999 chr2 72300000 72399999 chr5 134800000 134899999 chr10 134500000 134599999 chr16 86600000 86699999 chr3 193800000 193899999 chr3 41200000 41299999 chr1 228200000 228299999 chr7 27100000 27199999
Human	Human closed/ Mouse open	GO:0031974	Membrane-Enclosed Lumen	58	0.092899	73.2218	ENSG00000163781, ENSG00000162910, ENSG00000112029, ENSG00000105173, ENSG00000197461, ENSG00000197081, ENSG00000110768, ENSG00000165806, ENSG00000175155, ENSG00000112592, ENSG00000159692, ENSG00000168036, ENSG00000102910, ENSG00000163541, ENSG00000124782, ENSG00000108590, ENSG00000129173, ENSG00000125414, ENSG00000184937, ENSG00000124253, ENSG00000060069, ENSG00000112096, ENSG00000073614, ENSG0000…	chr3 133300000 133399999 chr1 228200000 228299999 chr6 153200000 153299999 chr19 30300000 30399999 chr7 500000 599999 chr6 160400000 160499999 chr11 18300000 18399999 chr10 115400000 115499999 chr17 57400000 57499999 chr6 170800000 170899999 chr4 1200000 1299999 chr3 41200000 41299999 chr16 48300000 48399999 chr2 84600000 84699999 chr6 7100000 7199999 chr17 6500000 6599999 chr11 19200000 19299999…
Human	Human closed/ Mouse open	GO:0031966	Mitochondrial Membrane	15	0.0935164	73.4671	ENSG00000157036, ENSG00000112096, ENSG00000166347, ENSG00000155287, ENSG00000117791, ENSG00000119927, ENSG00000197142, ENSG00000165806, ENSG00000122873, ENSG00000128654, ENSG00000004799, ENSG00000163541, ENSG00000147684, ENSG00000153291, ENSG00000009307	chr3 38500000 38599999 chr6 160100000 160199999 chr18 71900000 71999999 chr10 101300000 101399999 chr1 220900000 220999999 chr10 113900000 113999999 chr10 114100000 114199999 chr10 115400000 115499999 chr10 60000000 60099999 chr2 177100000 177199999 chr7 95200000 95299999 chr2 84600000 84699999 chr8 125500000 125599999 chr6 46600000 46699999 chr1 115200000 115299999
Human	Human closed/ Mouse open	GO:0035150	Regulation Of Tube Size	5	0.0737577	73.638	ENSG00000175868, ENSG00000112096, ENSG00000043591, ENSG00000164867, ENSG00000176692	chr11 15000000 15099999 chr6 160100000 160199999 chr10 115800000 115899999 chr7 150600000 150699999 chr16 86600000 86699999
Human	Human closed/ Mouse open	GO:0050880	Regulation Of Blood Vessel Size	5	0.0737577	73.638	ENSG00000175868, ENSG00000112096, ENSG00000043591, ENSG00000164867, ENSG00000176692	chr11 15000000 15099999 chr6 160100000 160199999 chr10 115800000 115899999 chr7 150600000 150699999 chr16 86600000 86699999
Human	Human closed/ Mouse open	PIRSF000437	Glycerol-3-Phosphate O-Acyltransferase/Dihydroxyacetone Phosphate Acyltransferase	2	0.0997257	73.821	ENSG00000116906, ENSG00000119927	chr1 231300000 231399999 chr10 113900000 113999999
Human	Human closed/ Mouse open	PIRSF017459	PIRSF017459	2	0.0997257	73.821	ENSG00000117791, ENSG00000186205	chr1 220900000 220999999 chr1 220900000 220999999
Human	Human closed/ Mouse open	GO:0010035	Response To Inorganic Substance	11	0.0742528	73.8821	ENSG00000171121, ENSG00000137857, ENSG00000171867, ENSG00000104267, ENSG00000112096, ENSG00000103569, ENSG00000164867, ENSG00000197461, ENSG00000168036, ENSG00000186350, ENSG00000188690	chr3 178900000 178999999 chr15 45400000 45499999 chr20 4600000 4699999 chr8 86300000 86399999 chr6 160100000 160199999 chr15 58400000 58499999 chr7 150600000 150699999 chr7 500000 599999 chr3 41200000 41299999 chr9 137200000 137299999 chr10 127400000 127499999
Human	Human closed/ Mouse open	CYTOBAND	CYTOBAND 16q11.2-Q13	2	0.0965272	74.2432	ENSG00000176842, ENSG00000159387	chr16 54900000 54999999 chr16 55300000 55399999
Human	Human closed/ Mouse open	CYTOBAND	CYTOBAND 17q11.1	2	0.0965272	74.2432	ENSG00000109046, ENSG00000213664	chr17 25600000 25699999 chr17 25600000 25699999
Human	Human closed/ Mouse open	CYTOBAND	CYTOBAND 1q42.2	2	0.0965272	74.2432	ENSG00000143633, ENSG00000119283	chr1 231300000 231399999 chr1 231300000 231399999
Human	Human closed/ Mouse open	CYTOBAND	CYTOBAND 7p12.2	2	0.0965272	74.2432	ENSG00000132436, ENSG00000132437	chr7 50500000 50599999 chr7 50500000 50599999
Human	Human closed/ Mouse open	IPR013129	Transcription Factor Jumonji	3	0.0853835	74.3717	ENSG00000081692, ENSG00000073614, ENSG00000006459	chr1 227900000 227999999 chr12 400000 499999 chr7 139800000 139899999
Human	Human closed/ Mouse open	GO:0001704	Formation Of Primary Germ Layer	4	0.0755482	74.5108	ENSG00000151348, ENSG00000176692, ENSG00000168036, ENSG00000154342	chr11 44100000 44199999 chr16 86600000 86699999 chr3 41200000 41299999 chr1 228200000 228299999
Human	Human closed/ Mouse open	GO:0007368	Determination Of Left/Right Symmetry	4	0.0755482	74.5108	ENSG00000114739, ENSG00000032742, ENSG00000103494, ENSG00000154342	chr3 38500000 38599999 chr13 21200000 21299999 chr16 53600000 53699999 chr1 228200000 228299999
Human	Human closed/ Mouse open	GO:0009799	Determination Of Symmetry	4	0.0755482	74.5108	ENSG00000114739, ENSG00000032742, ENSG00000103494, ENSG00000154342	chr3 38500000 38599999 chr13 21200000 21299999 chr16 53600000 53699999 chr1 228200000 228299999
Human	Human closed/ Mouse open	GO:0009855	Determination Of Bilateral Symmetry	4	0.0755482	74.5108	ENSG00000114739, ENSG00000032742, ENSG00000103494, ENSG00000154342	chr3 38500000 38599999 chr13 21200000 21299999 chr16 53600000 53699999 chr1 228200000 228299999
Human	Human closed/ Mouse open	GO:0005615	Extracellular Space	24	0.0964039	74.5867	ENSG00000063660, ENSG00000150782, ENSG00000183691, ENSG00000005421, ENSG00000116194, ENSG00000197461, ENSG00000093134, ENSG00000091513, ENSG00000164399, ENSG00000105852, ENSG00000101280, ENSG00000145839, ENSG00000145826, ENSG00000145824, ENSG00000146070, ENSG00000154342, ENSG00000166033, ENSG00000104267, ENSG00000130558, ENSG00000164400, ENSG00000152266, ENSG00000102678, ENSG00000112818, ENSG0000…	chr2 241300000 241399999 chr11 112000000 112099999 chr17 54600000 54699999 chr7 94900000 94999999 chr1 178800000 178899999 chr7 500000 599999 chr6 133000000 133099999 chr3 133400000 133499999 chr5 131300000 131399999 chr7 95000000 95099999 chr20 800000 899999 chr5 135200000 135299999 chr5 135200000 135299999 chr5 134900000 134999999 chr6 46600000 46699999 chr1 228200000 228299999 chr10 124200000 …
Human	Human closed/ Mouse open	GO:0001654	Eye Development	8	0.076109	74.7785	ENSG00000176842, ENSG00000182968, ENSG00000134982, ENSG00000176692, ENSG00000184937, ENSG00000103494, ENSG00000095015, ENSG00000168036	chr16 54900000 54999999 chr13 112700000 112799999 chr5 112100000 112199999 chr16 86600000 86699999 chr11 32400000 32499999 chr16 53600000 53699999 chr5 56100000 56199999 chr3 41200000 41299999
Human	Human closed/ Mouse open	GO:0003007	Heart Morphogenesis	6	0.0784385	75.8625	ENSG00000120149, ENSG00000183072, ENSG00000032742, ENSG00000176692, ENSG00000154342, ENSG00000186350	chr5 174100000 174199999 chr5 172600000 172699999 chr13 21200000 21299999 chr16 86600000 86699999 chr1 228200000 228299999 chr9 137200000 137299999
Human	Human closed/ Mouse open	GO:0060485	Mesenchyme Development	5	0.0807747	76.9054	ENSG00000131196, ENSG00000106004, ENSG00000183691, ENSG00000176692, ENSG00000168036	chr18 77200000 77299999 chr7 27100000 27199999 chr17 54600000 54699999 chr16 86600000 86699999 chr3 41200000 41299999
Human	Human closed/ Mouse open	GO:0000902	Cell Morphogenesis	16	0.0812667	77.1196	ENSG00000162493, ENSG00000113594, ENSG00000171595, ENSG00000183691, ENSG00000122877, ENSG00000104725, ENSG00000114315, ENSG00000168036, ENSG00000154342, ENSG00000105996, ENSG00000131196, ENSG00000105991, ENSG00000134982, ENSG00000032742, ENSG00000103494, ENSG00000186350	chr1 13900000 13999999 chr5 38500000 38599999 chr17 72200000 72299999 chr17 54600000 54699999 chr10 64600000 64699999 chr8 24800000 24899999 chr3 193800000 193899999 chr3 41200000 41299999 chr1 228200000 228299999 chr7 27100000 27199999 chr18 77200000 77299999 chr7 27100000 27199999 chr5 112100000 112199999 chr13 21200000 21299999 chr16 53600000 53699999 chr9 137200000 137299999
Human	Human closed/ Mouse open	GO:0004924	Oncostatin-M Receptor Activity	2	0.0959061	77.2773	ENSG00000113594, ENSG00000145623	chr5 38500000 38599999 chr5 38800000 38899999
Human	Human closed/ Mouse open	IPR001752	Kinesin, Motor Region	4	0.0936177	77.6743	ENSG00000196169, ENSG00000066735, ENSG00000137807, ENSG00000166813	chr17 72300000 72399999 chr14 104600000 104699999 chr15 69700000 69799999 chr15 90100000 90199999
Human	Human closed/ Mouse open	IPR019821	Kinesin, Motor Region, Conserved Site	4	0.0936177	77.6743	ENSG00000196169, ENSG00000066735, ENSG00000137807, ENSG00000166813	chr17 72300000 72399999 chr14 104600000 104699999 chr15 69700000 69799999 chr15 90100000 90199999
Human	Human closed/ Mouse open	GO:0003777	Microtubule Motor Activity	5	0.0983783	78.1735	ENSG00000196169, ENSG00000171595, ENSG00000066735, ENSG00000137807, ENSG00000166813	chr17 72300000 72399999 chr17 72200000 72299999 chr14 104600000 104699999 chr15 69700000 69799999 chr15 90100000 90199999
Human	Human closed/ Mouse open	GO:0007167	Enzyme Linked Receptor Protein Signaling Pathway	16	0.0839495	78.2548	ENSG00000113594, ENSG00000107679, ENSG00000183691, ENSG00000147443, ENSG00000168546, ENSG00000120149, ENSG00000170873, ENSG00000116194, ENSG00000197461, ENSG00000109458, ENSG00000166224, ENSG00000114739, ENSG00000176692, ENSG00000102678, ENSG00000095015, ENSG00000122176	chr5 38500000 38599999 chr10 124100000 124199999 chr17 54600000 54699999 chr8 21700000 21799999 chr8 21600000 21699999 chr5 174100000 174199999 chr8 125600000 125699999 chr1 178800000 178899999 chr7 500000 599999 chr4 144300000 144399999 chr10 72600000 72699999 chr3 38500000 38599999 chr16 86600000 86699999 chr13 22200000 22299999 chr5 56100000 56199999 chr1 203300000 203399999
Human	Human closed/ Mouse open	GO:0019209	Kinase Activator Activity	3	0.098854	78.3422	ENSG00000169129, ENSG00000109270, ENSG00000101280	chr10 116100000 116199999 chr4 100800000 100899999 chr20 800000 899999
Human	Human closed/ Mouse open	GO:0035270	Endocrine System Development	6	0.0843623	78.4246	ENSG00000106004, ENSG00000128652, ENSG00000183072, ENSG00000105997, ENSG00000148826, ENSG00000114315	chr7 27100000 27199999 chr2 177000000 177099999 chr5 172600000 172699999 chr7 27100000 27199999 chr10 134500000 134599999 chr3 193800000 193899999
Human	Human closed/ Mouse open	GO:0030856	Regulation Of Epithelial Cell Differentiation	4	0.0850034	78.686	ENSG00000161849, ENSG00000122592, ENSG00000134982, ENSG00000168036	chr12 52700000 52799999 chr7 27100000 27199999 chr5 112100000 112199999 chr3 41200000 41299999
Human	Human closed/ Mouse open	IPR000817	Prion Protein	2	0.097087	78.9429	ENSG00000171867, ENSG00000171864	chr20 4600000 4699999 chr20 4700000 4799999
Human	Human closed/ Mouse open	IPR005302	Molybdenum Cofactor Sulfurase, C-Terminal	2	0.097087	78.9429	ENSG00000117791, ENSG00000186205	chr1 220900000 220999999 chr1 220900000 220999999
Human	Human closed/ Mouse open	IPR005303	MOSC, N-Terminal Beta Barrel	2	0.097087	78.9429	ENSG00000117791, ENSG00000186205	chr1 220900000 220999999 chr1 220900000 220999999
Human	Human closed/ Mouse open	IPR008364	Paraoxonase2	2	0.097087	78.9429	ENSG00000105852, ENSG00000105854	chr7 95000000 95099999 chr7 95000000 95099999
Human	Human closed/ Mouse open	IPR018469	Dual Oxidase Maturation Factor	2	0.097087	78.9429	ENSG00000140274, ENSG00000140254	chr15 45400000 45499999 chr15 45400000 45499999
Human	Human closed/ Mouse open	GO:0001837	Epithelial To Mesenchymal Transition	3	0.0863009	79.2059	ENSG00000131196, ENSG00000183691, ENSG00000168036	chr18 77200000 77299999 chr17 54600000 54699999 chr3 41200000 41299999
Human	Human closed/ Mouse open	GO:0002026	Regulation Of The Force Of Heart Contraction	3	0.0863009	79.2059	ENSG00000129170, ENSG00000043591, ENSG00000163399	chr11 19200000 19299999 chr10 115800000 115899999 chr1 116900000 116999999
Human	Human closed/ Mouse open	GO:0009065	Glutamine Family Amino Acid Catabolic Process	3	0.0863009	79.2059	ENSG00000159423, ENSG00000164867, ENSG00000120053	chr1 19200000 19299999 chr7 150600000 150699999 chr10 101100000 101199999
Human	Human closed/ Mouse open	GO:0042733	Embryonic Digit Morphogenesis	3	0.0863009	79.2059	ENSG00000183691, ENSG00000032742, ENSG00000168036	chr17 54600000 54699999 chr13 21200000 21299999 chr3 41200000 41299999
Human	Human closed/ Mouse open	GO:0045885	Positive Regulation Of Survival Gene Product Expression	3	0.0863009	79.2059	ENSG00000183072, ENSG00000164400, ENSG00000164399	chr5 172600000 172699999 chr5 131400000 131499999 chr5 131300000 131399999
Human	Human closed/ Mouse open	GO:0046638	Positive Regulation Of Alpha-Beta T Cell Differentiation	3	0.0863009	79.2059	ENSG00000115085, ENSG00000143772, ENSG00000136630	chr2 98300000 98399999 chr1 226800000 226899999 chr1 221000000 221099999
Human	Human closed/ Mouse open	GO:0003018	Vascular Process In Circulatory System	5	0.0881093	79.9105	ENSG00000175868, ENSG00000112096, ENSG00000043591, ENSG00000164867, ENSG00000176692	chr11 15000000 15099999 chr6 160100000 160199999 chr10 115800000 115899999 chr7 150600000 150699999 chr16 86600000 86699999
Human	Human closed/ Mouse open	GO:0051216	Cartilage Development	6	0.0905154	80.8132	ENSG00000106004, ENSG00000183691, ENSG00000128652, ENSG00000105997, ENSG00000102678, ENSG00000043039	chr7 27100000 27199999 chr17 54600000 54699999 chr2 177000000 177099999 chr7 27100000 27199999 chr13 22200000 22299999 chr11 129200000 129299999
Human	Human closed/ Mouse open	GO:0001568	Blood Vessel Development	13	0.0910731	81.0169	ENSG00000112531, ENSG00000150782, ENSG00000100697, ENSG00000183072, ENSG00000197461, ENSG00000164867, ENSG00000105997, ENSG00000168036, ENSG00000166224, ENSG00000129170, ENSG00000176692, ENSG00000102678, ENSG00000184937	chr6 163900000 163999999 chr11 112000000 112099999 chr14 95500000 95599999 chr5 172600000 172699999 chr7 500000 599999 chr7 150600000 150699999 chr7 27100000 27199999 chr3 41200000 41299999 chr10 72600000 72699999 chr11 19200000 19299999 chr16 86600000 86699999 chr13 22200000 22299999 chr11 32400000 32499999
Human	Human closed/ Mouse open	GO:0006350	Transcription	60	0.0915549	81.1912	ENSG00000169740, ENSG00000181965, ENSG00000111783, ENSG00000177551, ENSG00000110768, ENSG00000112592, ENSG00000168036, ENSG00000124782, ENSG00000165643, ENSG00000182968, ENSG00000128645, ENSG00000108590, ENSG00000129173, ENSG00000101096, ENSG00000109787, ENSG00000184937, ENSG00000074266, ENSG00000168813, ENSG00000122877, ENSG00000073614, ENSG00000107938, ENSG00000114315, ENSG00000090060, ENSG0000…	chr10 44100000 44199999 chr5 134800000 134899999 chr12 107000000 107099999 chr1 116300000 116399999 chr11 18300000 18399999 chr6 170800000 170899999 chr3 41200000 41299999 chr6 7100000 7199999 chr9 138500000 138599999 chr13 112700000 112799999 chr2 177000000 177099999 chr17 6500000 6599999 chr11 19200000 19299999 chr20 50000000 50099999 chr4 38600000 38699999 chr11 32400000 32499999 chr11 8590000…
Human	Human closed/ Mouse open	GO:0048545	Response To Steroid Hormone Stimulus	11	0.0918747	81.3061	ENSG00000104267, ENSG00000105173, ENSG00000104725, ENSG00000164867, ENSG00000197461, ENSG00000183072, ENSG00000172482, ENSG00000168036, ENSG00000120053, ENSG00000186350, ENSG00000179979	chr8 86300000 86399999 chr19 30300000 30399999 chr8 24800000 24899999 chr7 150600000 150699999 chr7 500000 599999 chr5 172600000 172699999 chr2 241800000 241899999 chr3 41200000 41299999 chr10 101100000 101199999 chr9 137200000 137299999 chr4 1300000 1399999
Human	Human closed/ Mouse open	GO:0048534	Hemopoietic Or Lymphoid Organ Development	13	0.0944118	82.1944	ENSG00000115085, ENSG00000112096, ENSG00000183072, ENSG00000105997, ENSG00000154342, ENSG00000119919, ENSG00000168036, ENSG00000166224, ENSG00000134982, ENSG00000090316, ENSG00000164400, ENSG00000143772, ENSG00000115738	chr2 98300000 98399999 chr6 160100000 160199999 chr5 172600000 172699999 chr7 27100000 27199999 chr1 228200000 228299999 chr10 101200000 101299999 chr3 41200000 41299999 chr10 72600000 72699999 chr5 112100000 112199999 chr4 1300000 1399999 chr5 131400000 131499999 chr1 226800000 226899999 chr2 8800000 8899999
Human	Human closed/ Mouse open	GO:0006113	Fermentation	2	0.0976862	83.2821	ENSG00000124253, ENSG00000120053	chr20 56100000 56199999 chr10 101100000 101199999
Human	Human closed/ Mouse open	GO:0006114	Glycerol Biosynthetic Process	2	0.0976862	83.2821	ENSG00000124253, ENSG00000120053	chr20 56100000 56199999 chr10 101100000 101199999
Human	Human closed/ Mouse open	GO:0019401	Alditol Biosynthetic Process	2	0.0976862	83.2821	ENSG00000124253, ENSG00000120053	chr20 56100000 56199999 chr10 101100000 101199999
Human	Human closed/ Mouse open	GO:0021593	Rhombomere Morphogenesis	2	0.0976862	83.2821	ENSG00000122877, ENSG00000105996	chr10 64600000 64699999 chr7 27100000 27199999
Human	Human closed/ Mouse open	GO:0021658	Rhombomere 3 Morphogenesis	2	0.0976862	83.2821	ENSG00000122877, ENSG00000105996	chr10 64600000 64699999 chr7 27100000 27199999
Human	Human closed/ Mouse open	GO:0048342	Paraxial Mesodermal Cell Differentiation	2	0.0976862	83.2821	ENSG00000176692, ENSG00000154342	chr16 86600000 86699999 chr1 228200000 228299999
Human	Human closed/ Mouse open	GO:0048343	Paraxial Mesodermal Cell Fate Commitment	2	0.0976862	83.2821	ENSG00000176692, ENSG00000154342	chr16 86600000 86699999 chr1 228200000 228299999
Human	Human closed/ Mouse open	GO:0043434	Response To Peptide Hormone Stimulus	9	0.0978904	83.3478	ENSG00000142330, ENSG00000122877, ENSG00000104725, ENSG00000164867, ENSG00000176692, ENSG00000109458, ENSG00000124253, ENSG00000120053, ENSG00000186350	chr2 241500000 241599999 chr10 64600000 64699999 chr8 24800000 24899999 chr7 150600000 150699999 chr16 86600000 86699999 chr4 144300000 144399999 chr20 56100000 56199999 chr10 101100000 101199999 chr9 137200000 137299999
Human	Human closed/ Mouse open	GO:0030097	Hemopoiesis	12	0.0989855	83.696	ENSG00000166224, ENSG00000115085, ENSG00000112096, ENSG00000183072, ENSG00000134982, ENSG00000090316, ENSG00000164400, ENSG00000143772, ENSG00000115738, ENSG00000168036, ENSG00000119919, ENSG00000154342	chr10 72600000 72699999 chr2 98300000 98399999 chr6 160100000 160199999 chr5 172600000 172699999 chr5 112100000 112199999 chr4 1300000 1399999 chr5 131400000 131499999 chr1 226800000 226899999 chr2 8800000 8899999 chr3 41200000 41299999 chr10 101200000 101299999 chr1 228200000 228299999
Human	Human closed/ Mouse open	GO:0045893	Positive Regulation Of Transcription, DNA-Dependent	21	0.0998849	83.9769	ENSG00000169129, ENSG00000111783, ENSG00000105173, ENSG00000122877, ENSG00000122592, ENSG00000183072, ENSG00000143171, ENSG00000110768, ENSG00000114315, ENSG00000168036, ENSG00000119919, ENSG00000105996, ENSG00000148143, ENSG00000105991, ENSG00000101096, ENSG00000176692, ENSG00000152266, ENSG00000184937, ENSG00000186350, ENSG00000095015, ENSG00000043039	chr10 116100000 116199999 chr12 107000000 107099999 chr19 30300000 30399999 chr10 64600000 64699999 chr7 27100000 27199999 chr5 172600000 172699999 chr1 165300000 165399999 chr11 18300000 18399999 chr3 193800000 193899999 chr3 41200000 41299999 chr10 101200000 101299999 chr7 27100000 27199999 chr9 109700000 109799999 chr7 27100000 27199999 chr20 50000000 50099999 chr16 86600000 86699999 chr11 135…
Human	Human open/ Mouse closed	CYTOBAND	CYTOBAND 11p15.4	15	1.69976e-10	2.1746e-07	ENSG00000175485, ENSG00000110148, ENSG00000180919, ENSG00000184478, ENSG00000051009, ENSG00000170955, ENSG00000132259, ENSG00000179532, ENSG00000132275, ENSG00000166341, ENSG00000183389, ENSG00000180974, ENSG00000183313, ENSG00000180878, ENSG00000180934	chr11 6200000 6299999 chr11 6200000 6299999 chr11 6100000 6199999 chr11 5900000 5999999 chr11 6200000 6299999 chr11 6300000 6399999 chr11 6200000 6299999 chr11 6500000 6599999 chr11 6600000 6699999 chr11 6600000 6699999 chr11 6000000 6099999 chr11 5900000 5999999 chr11 6000000 6099999 chr11 6200000 6299999 chr11 6000000 6099999
Human	Human open/ Mouse closed	GO:0007606	Sensory Perception Of Chemical Stimulus	21	2.49619e-09	4.15151e-06	ENSG00000175485, ENSG00000221933, ENSG00000180919, ENSG00000127362, ENSG00000221858, ENSG00000127364, ENSG00000184478, ENSG00000221937, ENSG00000221836, ENSG00000132259, ENSG00000221813, ENSG00000183389, ENSG00000213215, ENSG00000221910, ENSG00000180974, ENSG00000179468, ENSG00000179420, ENSG00000104321, ENSG00000127366, ENSG00000183313, ENSG00000180934	chr11 6200000 6299999 chr7 143700000 143799999 chr11 6100000 6199999 chr7 141400000 141499999 chr7 143700000 143799999 chr7 141400000 141499999 chr11 5900000 5999999 chr7 142900000 142999999 chr7 143700000 143799999 chr11 6200000 6299999 chr7 143700000 143799999 chr11 6000000 6099999 chr7 143600000 143699999 chr7 143600000 143699999 chr11 5900000 5999999 chr7 142700000 142799999 chr7 142700000 14…
Human	Human open/ Mouse closed	GO:0050877	Neurological System Process	41	1.41808e-07	0.000235846	ENSG00000112852, ENSG00000175485, ENSG00000180919, ENSG00000221933, ENSG00000127362, ENSG00000221858, ENSG00000127364, ENSG00000221937, ENSG00000138386, ENSG00000221836, ENSG00000166333, ENSG00000132259, ENSG00000145335, ENSG00000144285, ENSG00000221813, ENSG00000166313, ENSG00000213215, ENSG00000105928, ENSG00000179468, ENSG00000128271, ENSG00000179420, ENSG00000104321, ENSG00000183313, ENSG0000…	chr5 140400000 140499999 chr11 6200000 6299999 chr11 6100000 6199999 chr7 143700000 143799999 chr7 141400000 141499999 chr7 143700000 143799999 chr7 141400000 141499999 chr7 142900000 142999999 chr2 191500000 191599999 chr7 143700000 143799999 chr11 6600000 6699999 chr11 6200000 6299999 chr4 90700000 90799999 chr2 166800000 166899999 chr7 143700000 143799999 chr11 6400000 6499999 chr7 143600000 1…
Human	Human open/ Mouse closed	CYTOBAND	CYTOBAND 10p13	8	3.47008e-07	0.000443945	ENSG00000223258, ENSG00000200732, ENSG00000207364, ENSG00000202206, ENSG00000199468, ENSG00000148468, ENSG00000206766, ENSG00000187522, ENSG00000207180, ENSG00000206763, ENSG00000200713, ENSG00000199664, ENSG00000176236, ENSG00000207206, ENSG00000199812, ENSG00000206877, ENSG00000201104, ENSG00000207452, ENSG00000201796, ENSG00000152465, ENSG00000176244, ENSG00000207251, ENSG00000212305, ENSG0000…	chr7 43200000 43299999 chr6 119600000 119699999 chr2 37500000 37599999 chr2 196300000 196399999 chr5 156200000 156299999 chr10 15300000 15399999 chr18 21700000 21799999 chr10 14800000 14899999 chr6 71800000 71899999 chr7 92300000 92399999 chr8 8700000 8799999 chr10 79500000 79599999 chr10 15100000 15199999 chr9 84300000 84399999 chr3 146200000 146299999 chr7 24500000 24599999 chr7 123400000 12349…
Human	Human open/ Mouse closed	GO:0007186	G-Protein Coupled Receptor Protein Signaling Pathway	36	3.81364e-07	0.000634259	ENSG00000175485, ENSG00000180919, ENSG00000221933, ENSG00000174946, ENSG00000127362, ENSG00000221858, ENSG00000127364, ENSG00000221937, ENSG00000075073, ENSG00000221836, ENSG00000127074, ENSG00000221813, ENSG00000213215, ENSG00000127920, ENSG00000179468, ENSG00000128271, ENSG00000179420, ENSG00000183313, ENSG00000127366, ENSG00000152413, ENSG00000134640, ENSG00000143147, ENSG00000164659, ENSG0000…	chr11 6200000 6299999 chr11 6100000 6199999 chr7 143700000 143799999 chr3 150900000 150999999 chr7 141400000 141499999 chr7 143700000 143799999 chr7 141400000 141499999 chr7 142900000 142999999 chr10 71100000 71199999 chr7 143700000 143799999 chr1 192600000 192699999 chr7 143700000 143799999 chr7 143600000 143699999 chr7 93500000 93599999 chr7 142700000 142799999 chr22 24800000 24899999 chr7 1427…
Human	Human open/ Mouse closed	GO:0007608	Sensory Perception Of Smell	16	7.78928e-07	0.00129546	ENSG00000175485, ENSG00000221933, ENSG00000180919, ENSG00000221858, ENSG00000184478, ENSG00000221836, ENSG00000132259, ENSG00000221813, ENSG00000183389, ENSG00000213215, ENSG00000221910, ENSG00000180974, ENSG00000179468, ENSG00000179420, ENSG00000183313, ENSG00000180934	chr11 6200000 6299999 chr7 143700000 143799999 chr11 6100000 6199999 chr7 143700000 143799999 chr11 5900000 5999999 chr7 143700000 143799999 chr11 6200000 6299999 chr7 143700000 143799999 chr11 6000000 6099999 chr7 143600000 143699999 chr7 143600000 143699999 chr11 5900000 5999999 chr7 142700000 142799999 chr7 142700000 142799999 chr11 6000000 6099999 chr11 6000000 6099999
Human	Human open/ Mouse closed	IPR000725	Olfactory Receptor	15	1.30639e-06	0.00188958	ENSG00000175485, ENSG00000221933, ENSG00000180919, ENSG00000221858, ENSG00000184478, ENSG00000221836, ENSG00000221813, ENSG00000183389, ENSG00000213215, ENSG00000221910, ENSG00000180974, ENSG00000179468, ENSG00000179420, ENSG00000183313, ENSG00000180934	chr11 6200000 6299999 chr7 143700000 143799999 chr11 6100000 6199999 chr7 143700000 143799999 chr11 5900000 5999999 chr7 143700000 143799999 chr7 143700000 143799999 chr11 6000000 6099999 chr7 143600000 143699999 chr7 143600000 143699999 chr11 5900000 5999999 chr7 142700000 142799999 chr7 142700000 142799999 chr11 6000000 6099999 chr11 6000000 6099999
Human	Human open/ Mouse closed	IPR017452	GPCR, Rhodopsin-Like Superfamily	24	2.4606e-06	0.00355899	ENSG00000175485, ENSG00000180919, ENSG00000174946, ENSG00000110148, ENSG00000221933, ENSG00000221858, ENSG00000102539, ENSG00000184478, ENSG00000075073, ENSG00000221836, ENSG00000148604, ENSG00000221813, ENSG00000183389, ENSG00000213215, ENSG00000221910, ENSG00000180974, ENSG00000179468, ENSG00000128271, ENSG00000179420, ENSG00000183313, ENSG00000174944, ENSG00000134640, ENSG00000143147, ENSG0000…	chr11 6200000 6299999 chr11 6100000 6199999 chr3 150900000 150999999 chr11 6200000 6299999 chr7 143700000 143799999 chr7 143700000 143799999 chr13 49700000 49799999 chr11 5900000 5999999 chr10 71100000 71199999 chr7 143700000 143799999 chr10 86000000 86099999 chr7 143700000 143799999 chr11 6000000 6099999 chr7 143600000 143699999 chr7 143600000 143699999 chr11 5900000 5999999 chr7 142700000 14279…
Human	Human open/ Mouse closed	GO:0004984	Olfactory Receptor Activity	15	2.66834e-06	0.00382822	ENSG00000175485, ENSG00000221933, ENSG00000180919, ENSG00000221858, ENSG00000184478, ENSG00000221836, ENSG00000221813, ENSG00000183389, ENSG00000213215, ENSG00000221910, ENSG00000180974, ENSG00000179468, ENSG00000179420, ENSG00000183313, ENSG00000180934	chr11 6200000 6299999 chr7 143700000 143799999 chr11 6100000 6199999 chr7 143700000 143799999 chr11 5900000 5999999 chr7 143700000 143799999 chr7 143700000 143799999 chr11 6000000 6099999 chr7 143600000 143699999 chr7 143600000 143699999 chr11 5900000 5999999 chr7 142700000 142799999 chr7 142700000 142799999 chr11 6000000 6099999 chr11 6000000 6099999
Human	Human open/ Mouse closed	IPR000276	7TM GPCR, Rhodopsin-Like	24	2.82662e-06	0.0040884	ENSG00000175485, ENSG00000180919, ENSG00000174946, ENSG00000110148, ENSG00000221933, ENSG00000221858, ENSG00000102539, ENSG00000184478, ENSG00000075073, ENSG00000221836, ENSG00000148604, ENSG00000221813, ENSG00000183389, ENSG00000213215, ENSG00000221910, ENSG00000180974, ENSG00000179468, ENSG00000128271, ENSG00000179420, ENSG00000183313, ENSG00000174944, ENSG00000134640, ENSG00000143147, ENSG0000…	chr11 6200000 6299999 chr11 6100000 6199999 chr3 150900000 150999999 chr11 6200000 6299999 chr7 143700000 143799999 chr7 143700000 143799999 chr13 49700000 49799999 chr11 5900000 5999999 chr10 71100000 71199999 chr7 143700000 143799999 chr10 86000000 86099999 chr7 143700000 143799999 chr11 6000000 6099999 chr7 143600000 143699999 chr7 143600000 143699999 chr11 5900000 5999999 chr7 142700000 14279…
Human	Human open/ Mouse closed	CYTOBAND	CYTOBAND 7q35	7	4.71801e-06	0.00603584	ENSG00000213215, ENSG00000221910, ENSG00000221933, ENSG00000221858, ENSG00000221836, ENSG00000197448, ENSG00000221813	chr7 143600000 143699999 chr7 143600000 143699999 chr7 143700000 143799999 chr7 143700000 143799999 chr7 143700000 143799999 chr7 142900000 142999999 chr7 143700000 143799999
Human	Human open/ Mouse closed	PIRSF800006	Rhodopsin-Like G Protein-Coupled Receptors	24	5.98037e-06	0.00711635	ENSG00000175485, ENSG00000180919, ENSG00000174946, ENSG00000110148, ENSG00000221933, ENSG00000221858, ENSG00000102539, ENSG00000184478, ENSG00000075073, ENSG00000221836, ENSG00000148604, ENSG00000221813, ENSG00000183389, ENSG00000213215, ENSG00000221910, ENSG00000180974, ENSG00000179468, ENSG00000128271, ENSG00000179420, ENSG00000183313, ENSG00000174944, ENSG00000134640, ENSG00000143147, ENSG0000…	chr11 6200000 6299999 chr11 6100000 6199999 chr3 150900000 150999999 chr11 6200000 6299999 chr7 143700000 143799999 chr7 143700000 143799999 chr13 49700000 49799999 chr11 5900000 5999999 chr10 71100000 71199999 chr7 143700000 143799999 chr10 86000000 86099999 chr7 143700000 143799999 chr11 6000000 6099999 chr7 143600000 143699999 chr7 143600000 143699999 chr11 5900000 5999999 chr7 142700000 14279…
Human	Human open/ Mouse closed	GO:0007600	Sensory Perception	27	7.90207e-06	0.0131414	ENSG00000175485, ENSG00000221933, ENSG00000180919, ENSG00000221858, ENSG00000127362, ENSG00000127364, ENSG00000221937, ENSG00000221836, ENSG00000132259, ENSG00000221813, ENSG00000213215, ENSG00000105928, ENSG00000179468, ENSG00000128271, ENSG00000104321, ENSG00000179420, ENSG00000127366, ENSG00000183313, ENSG00000159248, ENSG00000110148, ENSG00000184478, ENSG00000163635, ENSG00000148604, ENSG0000…	chr11 6200000 6299999 chr7 143700000 143799999 chr11 6100000 6199999 chr7 143700000 143799999 chr7 141400000 141499999 chr7 141400000 141499999 chr7 142900000 142999999 chr7 143700000 143799999 chr11 6200000 6299999 chr7 143700000 143799999 chr7 143600000 143699999 chr7 24700000 24799999 chr7 142700000 142799999 chr22 24800000 24899999 chr8 72900000 72999999 chr7 142700000 142799999 chr7 14140000…
Human	Human open/ Mouse closed	GO:0050890	Cognition	29	1.32732e-05	0.0220728	ENSG00000175485, ENSG00000221933, ENSG00000180919, ENSG00000221858, ENSG00000127362, ENSG00000127364, ENSG00000221937, ENSG00000221836, ENSG00000132259, ENSG00000221813, ENSG00000166313, ENSG00000213215, ENSG00000105928, ENSG00000179468, ENSG00000128271, ENSG00000104321, ENSG00000179420, ENSG00000127366, ENSG00000183313, ENSG00000159248, ENSG00000104327, ENSG00000110148, ENSG00000184478, ENSG0000…	chr11 6200000 6299999 chr7 143700000 143799999 chr11 6100000 6199999 chr7 143700000 143799999 chr7 141400000 141499999 chr7 141400000 141499999 chr7 142900000 142999999 chr7 143700000 143799999 chr11 6200000 6299999 chr7 143700000 143799999 chr11 6400000 6499999 chr7 143600000 143699999 chr7 24700000 24799999 chr7 142700000 142799999 chr22 24800000 24899999 chr8 72900000 72999999 chr7 142700000 1…
Human	Human open/ Mouse closed	IPR008253	Marvel	6	9.54508e-05	0.137973	ENSG00000183723, ENSG00000089505, ENSG00000008282, ENSG00000140931, ENSG00000217555, ENSG00000140932	chr16 66600000 66699999 chr16 66600000 66699999 chr7 105700000 105799999 chr16 66600000 66699999 chr16 66500000 66599999 chr16 66600000 66699999
Human	Human open/ Mouse closed	IPR013164	Cadherin, N-Terminal	6	9.54508e-05	0.137973	ENSG00000112852, ENSG00000113205, ENSG00000204961, ENSG00000171815, ENSG00000204963, ENSG00000204962	chr5 140400000 140499999 chr5 140400000 140499999 chr5 140300000 140399999 chr5 140400000 140499999 chr5 140300000 140399999 chr5 140300000 140399999
Human	Human open/ Mouse closed	PIRSF038651	G Protein-Coupled Olfactory Receptor, Class I	7	0.000138919	0.165187	ENSG00000175485, ENSG00000180974, ENSG00000180919, ENSG00000184478, ENSG00000183313, ENSG00000183389, ENSG00000180934	chr11 6200000 6299999 chr11 5900000 5999999 chr11 6100000 6199999 chr11 5900000 5999999 chr11 6000000 6099999 chr11 6000000 6099999 chr11 6000000 6099999
Human	Human open/ Mouse closed	IPR012340	Nucleic Acid-Binding, OB-Fold	8	0.000246354	0.355741	ENSG00000163577, ENSG00000106028, ENSG00000138035, ENSG00000111877, ENSG00000186468, ENSG00000166508, ENSG00000105486, ENSG00000106399	chr3 170600000 170699999 chr7 141400000 141499999 chr2 55800000 55899999 chr6 119100000 119199999 chr5 81500000 81599999 chr7 99600000 99699999 chr19 48600000 48699999 chr7 7700000 7799999
Human	Human open/ Mouse closed	CYTOBAND	CYTOBAND 5q14.1	5	0.000315947	0.403456	ENSG00000152409, ENSG00000164309, ENSG00000213755, ENSG00000177034, ENSG00000164329	chr5 78500000 78599999 chr5 79000000 79099999 chr5 78800000 78899999 chr5 79200000 79299999 chr5 78900000 78999999
Human	Human open/ Mouse closed	CYTOBAND	CYTOBAND 7q34	6	0.000620282	0.790664	ENSG00000178826, ENSG00000006530, ENSG00000106028, ENSG00000179468, ENSG00000221937, ENSG00000179420	chr7 142900000 142999999 chr7 141300000 141399999 chr7 141400000 141499999 chr7 142700000 142799999 chr7 142900000 142999999 chr7 142700000 142799999
Human	Human open/ Mouse closed	CYTOBAND	CYTOBAND 18q11.2	5	0.000649673	0.827985	ENSG00000154065, ENSG00000154040, ENSG00000101773, ENSG00000168234, ENSG00000134508	chr18 21200000 21299999 chr18 21700000 21799999 chr18 20500000 20599999 chr18 21600000 21699999 chr18 20700000 20799999
Human	Human open/ Mouse closed	CYTOBAND	CYTOBAND 10q23.31	5	0.00117723	1.49568	ENSG00000152778, ENSG00000138182, ENSG00000204010, ENSG00000152782, ENSG00000198997	chr10 91100000 91199999 chr10 91400000 91499999 chr10 91100000 91199999 chr10 91300000 91399999 chr10 91300000 91399999
Human	Human open/ Mouse closed	CYTOBAND	CYTOBAND 5q32	5	0.00117723	1.49568	ENSG00000133710, ENSG00000164266, ENSG00000176049, ENSG00000164265, ENSG00000113657	chr5 147400000 147499999 chr5 147200000 147299999 chr5 147000000 147099999 chr5 147200000 147299999 chr5 146800000 146899999
Human	Human open/ Mouse closed	IPR002126	Cadherin	7	0.00139758	2.00257	ENSG00000112852, ENSG00000113205, ENSG00000204961, ENSG00000171815, ENSG00000204963, ENSG00000166341, ENSG00000204962	chr5 140400000 140499999 chr5 140400000 140499999 chr5 140300000 140399999 chr5 140400000 140499999 chr5 140300000 140399999 chr11 6600000 6699999 chr5 140300000 140399999
Human	Human open/ Mouse closed	GO:0006260	DNA Replication	11	0.00127283	2.09596	ENSG00000051341, ENSG00000124535, ENSG00000106028, ENSG00000198646, ENSG00000048392, ENSG00000159593, ENSG00000111877, ENSG00000166508, ENSG00000166548, ENSG00000105486, ENSG00000106399	chr3 121200000 121299999 chr6 2700000 2799999 chr7 141400000 141499999 chr20 33300000 33399999 chr8 103200000 103299999 chr16 66800000 66899999 chr6 119100000 119199999 chr7 99600000 99699999 chr16 66500000 66599999 chr19 48600000 48699999 chr7 7700000 7799999
Human	Human open/ Mouse closed	IPR007960	Mammalian Taste Receptor	4	0.00221791	3.16056	ENSG00000127362, ENSG00000127364, ENSG00000221937, ENSG00000127366	chr7 141400000 141499999 chr7 141400000 141499999 chr7 142900000 142999999 chr7 141400000 141499999
Human	Human open/ Mouse closed	IPR015493	Protocadherin Beta	3	0.00287135	4.07384	ENSG00000112852, ENSG00000113205, ENSG00000171815	chr5 140400000 140499999 chr5 140400000 140499999 chr5 140400000 140499999
Human	Human open/ Mouse closed	GO:0007156	Homophilic Cell Adhesion	7	0.00421068	6.77715	ENSG00000112852, ENSG00000113205, ENSG00000204961, ENSG00000171815, ENSG00000204963, ENSG00000166341, ENSG00000204962	chr5 140400000 140499999 chr5 140400000 140499999 chr5 140300000 140399999 chr5 140400000 140499999 chr5 140300000 140399999 chr11 6600000 6699999 chr5 140300000 140399999
Human	Human open/ Mouse closed	CYTOBAND	CYTOBAND 5q14.2	3	0.00619452	7.64186	ENSG00000152413, ENSG00000205464, ENSG00000186468	chr5 78700000 78799999 chr5 81600000 81699999 chr5 81500000 81599999
Human	Human open/ Mouse closed	CYTOBAND	CYTOBAND 7p14.2	3	0.00619452	7.64186	ENSG00000122557, ENSG00000205745, ENSG00000122547	chr7 35700000 35799999 chr7 36100000 36199999 chr7 36200000 36299999
Human	Human open/ Mouse closed	CYTOBAND	CYTOBAND 7p15	3	0.00619452	7.64186	ENSG00000105928, ENSG00000106341, ENSG00000105926	chr7 24700000 24799999 chr7 31700000 31799999 chr7 24600000 24699999
Human	Human open/ Mouse closed	CYTOBAND	CYTOBAND 7q31.3-Q32	3	0.00619452	7.64186	ENSG00000127362, ENSG00000127364, ENSG00000127366	chr7 141400000 141499999 chr7 141400000 141499999 chr7 141400000 141499999
Human	Human open/ Mouse closed	GO:0007166	Cell Surface Receptor Linked Signal Transduction	41	0.00606871	9.62826	ENSG00000175485, ENSG00000180919, ENSG00000221933, ENSG00000174946, ENSG00000127362, ENSG00000221858, ENSG00000127364, ENSG00000221937, ENSG00000075073, ENSG00000221836, ENSG00000166333, ENSG00000127074, ENSG00000221813, ENSG00000213215, ENSG00000127920, ENSG00000179468, ENSG00000128271, ENSG00000179420, ENSG00000183313, ENSG00000127366, ENSG00000152413, ENSG00000134640, ENSG00000143147, ENSG0000…	chr11 6200000 6299999 chr11 6100000 6199999 chr7 143700000 143799999 chr3 150900000 150999999 chr7 141400000 141499999 chr7 143700000 143799999 chr7 141400000 141499999 chr7 142900000 142999999 chr10 71100000 71199999 chr7 143700000 143799999 chr11 6600000 6699999 chr1 192600000 192699999 chr7 143700000 143799999 chr7 143600000 143699999 chr7 93500000 93599999 chr7 142700000 142799999 chr22 24800…
Human	Human open/ Mouse closed	PIRSF003152	G Protein-Coupled Olfactory Receptor, Class II	8	0.00947122	10.7067	ENSG00000213215, ENSG00000221910, ENSG00000221933, ENSG00000221858, ENSG00000179468, ENSG00000179420, ENSG00000221836, ENSG00000221813	chr7 143600000 143699999 chr7 143600000 143699999 chr7 143700000 143799999 chr7 143700000 143799999 chr7 142700000 142799999 chr7 142700000 142799999 chr7 143700000 143799999 chr7 143700000 143799999
Human	Human open/ Mouse closed	GO:0005509	Calcium Ion Binding	26	0.00889247	12.028	ENSG00000112852, ENSG00000154040, ENSG00000188313, ENSG00000136542, ENSG00000105507, ENSG00000145335, ENSG00000177143, ENSG00000139151, ENSG00000171951, ENSG00000138772, ENSG00000113205, ENSG00000171815, ENSG00000104327, ENSG00000115339, ENSG00000111885, ENSG00000158270, ENSG00000128917, ENSG00000221823, ENSG00000163032, ENSG00000204961, ENSG00000166341, ENSG00000204963, ENSG00000204962, ENSG0000…	chr5 140400000 140499999 chr18 21700000 21799999 chr3 146200000 146299999 chr2 158100000 158199999 chr19 48500000 48599999 chr4 90700000 90799999 chr18 500000 599999 chr12 18800000 18899999 chr2 224400000 224499999 chr4 79500000 79599999 chr5 140400000 140499999 chr5 140400000 140499999 chr8 91000000 91099999 chr2 166600000 166699999 chr6 119500000 119599999 chr18 400000 499999 chr15 41200000 412…
Human	Human open/ Mouse closed	CYTOBAND	CYTOBAND 14q22.2	3	0.0101003	12.1796	ENSG00000100528, ENSG00000100532, ENSG00000197045	chr14 54900000 54999999 chr14 54900000 54999999 chr14 54900000 54999999
Human	Human open/ Mouse closed	PIRSF005680	Interferon-Induced 56K Protein	3	0.0115694	12.9317	ENSG00000152778, ENSG00000185745, ENSG00000204010	chr10 91100000 91199999 chr10 91100000 91199999 chr10 91100000 91199999
Human	Human open/ Mouse closed	GO:0009086	Methionine Biosynthetic Process	3	0.00936379	14.484	ENSG00000132840, ENSG00000145692, ENSG00000124275	chr5 78300000 78399999 chr5 78400000 78499999 chr5 7800000 7899999
Human	Human open/ Mouse closed	CYTOBAND	CYTOBAND 5q31	6	0.0129127	15.3187	ENSG00000112852, ENSG00000113205, ENSG00000204961, ENSG00000171815, ENSG00000204963, ENSG00000204962	chr5 140400000 140499999 chr5 140400000 140499999 chr5 140300000 140399999 chr5 140400000 140499999 chr5 140300000 140399999 chr5 140300000 140399999
Human	Human open/ Mouse closed	CYTOBAND	CYTOBAND 8q22.1	4	0.014367	16.9011	ENSG00000164953, ENSG00000183808, ENSG00000212998, ENSG00000188343	chr8 94700000 94799999 chr8 94700000 94799999 chr8 94700000 94799999 chr8 94700000 94799999
Human	Human open/ Mouse closed	GO:0019226	Transmission Of Nerve Impulse	13	0.0115693	17.5959	ENSG00000112852, ENSG00000137575, ENSG00000138386, ENSG00000145335, ENSG00000166333, ENSG00000144285, ENSG00000111052, ENSG00000128271, ENSG00000113205, ENSG00000008282, ENSG00000152413, ENSG00000134640, ENSG00000159248	chr5 140400000 140499999 chr8 59400000 59499999 chr2 191500000 191599999 chr4 90700000 90799999 chr11 6600000 6699999 chr2 166800000 166899999 chr12 81200000 81299999 chr22 24800000 24899999 chr5 140400000 140499999 chr7 105700000 105799999 chr5 78700000 78799999 chr11 92700000 92799999 chr15 35000000 35099999
Human	Human open/ Mouse closed	CYTOBAND	CYTOBAND 7q22.1	6	0.0185069	21.2575	ENSG00000208036, ENSG00000207547, ENSG00000166526, ENSG00000166529, ENSG00000168090, ENSG00000207757	chr7 99600000 99699999 chr7 99600000 99699999 chr7 99600000 99699999 chr7 99600000 99699999 chr7 99600000 99699999 chr7 99600000 99699999
Human	Human open/ Mouse closed	CYTOBAND	CYTOBAND 11p15	4	0.0199456	22.7215	ENSG00000166407, ENSG00000132254, ENSG00000166340, ENSG00000166313	chr11 8200000 8299999 chr11 6400000 6499999 chr11 6600000 6699999 chr11 6400000 6499999
Human	Human open/ Mouse closed	CYTOBAND	CYTOBAND 15q15.1	5	0.0200013	22.7776	ENSG00000140323, ENSG00000128965, ENSG00000128944, ENSG00000188549, ENSG00000188343	chr15 40600000 40699999 chr15 41200000 41299999 chr15 40600000 40699999 chr15 40600000 40699999 chr8 94700000 94799999
Human	Human open/ Mouse closed	CYTOBAND	CYTOBAND 6q22.31	3	0.0203045	23.0827	ENSG00000207982, ENSG00000111877, ENSG00000111879	chr6 119300000 119399999 chr6 119100000 119199999 chr6 119300000 119399999
Human	Human open/ Mouse closed	GO:0008527	Taste Receptor Activity	3	0.0204942	25.702	ENSG00000127362, ENSG00000127364, ENSG00000127366	chr7 141400000 141499999 chr7 141400000 141499999 chr7 141400000 141499999
Human	Human open/ Mouse closed	GO:0005529	Sugar Binding	8	0.0206567	25.8787	ENSG00000115339, ENSG00000158270, ENSG00000100504, ENSG00000136542, ENSG00000176435, ENSG00000163754, ENSG00000038427, ENSG00000173391	chr2 166600000 166699999 chr18 400000 499999 chr14 51300000 51399999 chr2 158100000 158199999 chr14 38700000 38799999 chr3 148700000 148799999 chr5 82800000 82899999 chr12 10300000 10399999
Human	Human open/ Mouse closed	GO:0000097	Sulfur Amino Acid Biosynthetic Process	3	0.0188573	27.1391	ENSG00000132840, ENSG00000145692, ENSG00000124275	chr5 78300000 78399999 chr5 78400000 78499999 chr5 7800000 7899999
Human	Human open/ Mouse closed	GO:0006555	Methionine Metabolic Process	3	0.0188573	27.1391	ENSG00000132840, ENSG00000145692, ENSG00000124275	chr5 78300000 78399999 chr5 78400000 78499999 chr5 7800000 7899999
Human	Human open/ Mouse closed	GO:0009067	Aspartate Family Amino Acid Biosynthetic Process	3	0.0188573	27.1391	ENSG00000132840, ENSG00000145692, ENSG00000124275	chr5 78300000 78399999 chr5 78400000 78499999 chr5 7800000 7899999
Human	Human open/ Mouse closed	CYTOBAND	CYTOBAND 6p25.2	3	0.0264904	29.0699	ENSG00000145949, ENSG00000124535, ENSG00000164385	chr6 2700000 2799999 chr6 2700000 2799999 chr6 2600000 2699999
Human	Human open/ Mouse closed	GO:0006974	Response To DNA Damage Stimulus	13	0.0213695	30.1805	ENSG00000101773, ENSG00000152409, ENSG00000051341, ENSG00000124535, ENSG00000048392, ENSG00000115392, ENSG00000105486, ENSG00000166313, ENSG00000106399, ENSG00000198646, ENSG00000159593, ENSG00000122547, ENSG00000166508	chr18 20500000 20599999 chr5 78500000 78599999 chr3 121200000 121299999 chr6 2700000 2799999 chr8 103200000 103299999 chr2 58400000 58499999 chr19 48600000 48699999 chr11 6400000 6499999 chr7 7700000 7799999 chr20 33300000 33399999 chr16 66800000 66899999 chr7 36200000 36299999 chr7 99600000 99699999
Human	Human open/ Mouse closed	CYTOBAND	CYTOBAND 2q33.1	4	0.0302425	32.489	ENSG00000155729, ENSG00000162972, ENSG00000196141, ENSG00000162971	chr2 201300000 201399999 chr2 200800000 200899999 chr2 201200000 201299999 chr2 200800000 200899999
Human	Human open/ Mouse closed	GO:0016339	Calcium-Dependent Cell-Cell Adhesion	3	0.024624	33.9433	ENSG00000112852, ENSG00000113205, ENSG00000166341	chr5 140400000 140499999 chr5 140400000 140499999 chr11 6600000 6699999
Human	Human open/ Mouse closed	IPR002353	Type II Antifreeze Protein	3	0.030422	36.0368	ENSG00000158270, ENSG00000038427, ENSG00000173391	chr18 400000 499999 chr5 82800000 82899999 chr12 10300000 10399999
Human	Human open/ Mouse closed	GO:0050909	Sensory Perception Of Taste	4	0.0309131	40.681	ENSG00000127362, ENSG00000127364, ENSG00000221937, ENSG00000127366	chr7 141400000 141499999 chr7 141400000 141499999 chr7 142900000 142999999 chr7 141400000 141499999
Human	Human open/ Mouse closed	CYTOBAND	CYTOBAND 2q24.3	3	0.04077	41.2879	ENSG00000123607, ENSG00000172318, ENSG00000144285	chr2 166700000 166799999 chr2 168700000 168799999 chr2 166800000 166899999
Human	Human open/ Mouse closed	CYTOBAND	CYTOBAND 5q14.3	3	0.04077	41.2879	ENSG00000207570, ENSG00000038427, ENSG00000164180	chr5 87900000 87999999 chr5 82800000 82899999 chr5 87500000 87599999
Human	Human open/ Mouse closed	GO:0007626	Locomotory Behavior	10	0.0318484	41.6261	ENSG00000183723, ENSG00000128271, ENSG00000171951, ENSG00000089505, ENSG00000145335, ENSG00000140931, ENSG00000144285, ENSG00000217555, ENSG00000104327, ENSG00000140932	chr16 66600000 66699999 chr22 24800000 24899999 chr2 224400000 224499999 chr16 66600000 66699999 chr4 90700000 90799999 chr16 66600000 66699999 chr2 166800000 166899999 chr16 66500000 66599999 chr8 91000000 91099999 chr16 66600000 66699999
Human	Human open/ Mouse closed	IPR015631	Signalling Lymphocyte Activation Molecule	3	0.0372536	42.2552	ENSG00000122224, ENSG00000117091, ENSG00000026751	chr1 160700000 160799999 chr1 160600000 160699999 chr1 160700000 160799999
Human	Human open/ Mouse closed	GO:0033554	Cellular Response To Stress	17	0.0345732	44.2991	ENSG00000101773, ENSG00000152409, ENSG00000051341, ENSG00000124535, ENSG00000048392, ENSG00000196591, ENSG00000115392, ENSG00000145335, ENSG00000166313, ENSG00000105486, ENSG00000106399, ENSG00000198646, ENSG00000177143, ENSG00000159593, ENSG00000122547, ENSG00000038427, ENSG00000166508	chr18 20500000 20599999 chr5 78500000 78599999 chr3 121200000 121299999 chr6 2700000 2799999 chr8 103200000 103299999 chr6 114200000 114299999 chr2 58400000 58499999 chr4 90700000 90799999 chr11 6400000 6499999 chr19 48600000 48699999 chr7 7700000 7799999 chr20 33300000 33399999 chr18 500000 599999 chr16 66800000 66899999 chr7 36200000 36299999 chr5 82800000 82899999 chr7 99600000 99699999
Human	Human open/ Mouse closed	GO:0044272	Sulfur Compound Biosynthetic Process	4	0.0347421	44.461	ENSG00000132840, ENSG00000145692, ENSG00000124275, ENSG00000131067	chr5 78300000 78399999 chr5 78400000 78499999 chr5 7800000 7899999 chr20 33400000 33499999
Human	Human open/ Mouse closed	GO:0006259	DNA Metabolic Process	15	0.0369247	46.5131	ENSG00000101773, ENSG00000152409, ENSG00000051341, ENSG00000106028, ENSG00000124535, ENSG00000048392, ENSG00000115392, ENSG00000111877, ENSG00000105486, ENSG00000106399, ENSG00000198646, ENSG00000159593, ENSG00000122547, ENSG00000166548, ENSG00000166508	chr18 20500000 20599999 chr5 78500000 78599999 chr3 121200000 121299999 chr7 141400000 141499999 chr6 2700000 2799999 chr8 103200000 103299999 chr2 58400000 58499999 chr6 119100000 119199999 chr19 48600000 48699999 chr7 7700000 7799999 chr20 33300000 33399999 chr16 66800000 66899999 chr7 36200000 36299999 chr16 66500000 66599999 chr7 99600000 99699999
Human	Human open/ Mouse closed	CYTOBAND	CYTOBAND 3q25.1	3	0.0487675	47.2516	ENSG00000174946, ENSG00000082996, ENSG00000070087	chr3 150900000 150999999 chr3 149600000 149699999 chr3 149700000 149799999
Human	Human open/ Mouse closed	GO:0007050	Cell Cycle Arrest	6	0.0405585	49.7724	ENSG00000152409, ENSG00000100532, ENSG00000138182, ENSG00000166333, ENSG00000177519, ENSG00000166313	chr5 78500000 78599999 chr14 54900000 54999999 chr10 91400000 91499999 chr11 6600000 6699999 chr2 154300000 154399999 chr11 6400000 6499999
Human	Human open/ Mouse closed	GO:0016021	Integral To Membrane	100	0.0521368	51.0528	ENSG00000106302, ENSG00000221933, ENSG00000174946, ENSG00000188313, ENSG00000221937, ENSG00000221836, ENSG00000213215, ENSG00000087128, ENSG00000153066, ENSG00000183313, ENSG00000140931, ENSG00000176236, ENSG00000165996, ENSG00000171815, ENSG00000143147, ENSG00000140932, ENSG00000111885, ENSG00000140323, ENSG00000164659, ENSG00000105829, ENSG00000176435, ENSG00000141458, ENSG00000148604, ENSG0000…	chr7 123400000 123499999 chr7 143700000 143799999 chr3 150900000 150999999 chr3 146200000 146299999 chr7 142900000 142999999 chr7 143700000 143799999 chr7 143600000 143699999 chr4 69300000 69399999 chr16 11800000 11899999 chr11 6000000 6099999 chr16 66600000 66699999 chr10 15100000 15199999 chr10 17600000 17699999 chr5 140400000 140499999 chr1 168000000 168099999 chr16 66600000 66699999 chr6 1195…
Human	Human open/ Mouse closed	GO:0007268	Synaptic Transmission	10	0.04477	53.316	ENSG00000112852, ENSG00000137575, ENSG00000111052, ENSG00000128271, ENSG00000113205, ENSG00000008282, ENSG00000152413, ENSG00000145335, ENSG00000134640, ENSG00000159248	chr5 140400000 140499999 chr8 59400000 59499999 chr12 81200000 81299999 chr22 24800000 24899999 chr5 140400000 140499999 chr7 105700000 105799999 chr5 78700000 78799999 chr4 90700000 90799999 chr11 92700000 92799999 chr15 35000000 35099999
Human	Human open/ Mouse closed	GO:0000096	Sulfur Amino Acid Metabolic Process	3	0.0454497	53.8654	ENSG00000132840, ENSG00000145692, ENSG00000124275	chr5 78300000 78399999 chr5 78400000 78499999 chr5 7800000 7899999
Human	Human open/ Mouse closed	GO:0006281	DNA Repair	10	0.0463945	54.619	ENSG00000101773, ENSG00000152409, ENSG00000051341, ENSG00000124535, ENSG00000198646, ENSG00000048392, ENSG00000122547, ENSG00000115392, ENSG00000105486, ENSG00000106399	chr18 20500000 20599999 chr5 78500000 78599999 chr3 121200000 121299999 chr6 2700000 2799999 chr20 33300000 33399999 chr8 103200000 103299999 chr7 36200000 36299999 chr2 58400000 58499999 chr19 48600000 48699999 chr7 7700000 7799999
Human	Human open/ Mouse closed	GO:0007610	Behavior	14	0.0484844	56.2451	ENSG00000183723, ENSG00000110148, ENSG00000145335, ENSG00000144285, ENSG00000166313, ENSG00000106341, ENSG00000128271, ENSG00000171951, ENSG00000127366, ENSG00000089505, ENSG00000217555, ENSG00000140931, ENSG00000104327, ENSG00000140932	chr16 66600000 66699999 chr11 6200000 6299999 chr4 90700000 90799999 chr2 166800000 166899999 chr11 6400000 6499999 chr7 31700000 31799999 chr22 24800000 24899999 chr2 224400000 224499999 chr7 141400000 141499999 chr16 66600000 66699999 chr16 66500000 66599999 chr16 66600000 66699999 chr8 91000000 91099999 chr16 66600000 66699999
Human	Human open/ Mouse closed	CYTOBAND	CYTOBAND 1q21.3-Q22	2	0.064708	57.5075	ENSG00000122224, ENSG00000117091	chr1 160700000 160799999 chr1 160600000 160699999
Human	Human open/ Mouse closed	CYTOBAND	CYTOBAND 3q24-Q25.1	2	0.064708	57.5075	ENSG00000163754, ENSG00000174944	chr3 148700000 148799999 chr3 150900000 150999999
Human	Human open/ Mouse closed	CYTOBAND	CYTOBAND 5p15.3-P15.2	2	0.064708	57.5075	ENSG00000124275, ENSG00000124279	chr5 7800000 7899999 chr5 7800000 7899999
Human	Human open/ Mouse closed	CYTOBAND	CYTOBAND 7q31.31	2	0.064708	57.5075	ENSG00000146809, ENSG00000106025	chr7 123200000 123299999 chr7 120400000 120499999
Human	Human open/ Mouse closed	PIRSF037505	Betaine--Homocysteine S-Methyltransferase, BHMT Type	2	0.0694794	57.5535	ENSG00000132840, ENSG00000145692	chr5 78300000 78399999 chr5 78400000 78499999
Human	Human open/ Mouse closed	PIRSF037505	Betaine_HMT	2	0.0694794	57.5535	ENSG00000132840, ENSG00000145692	chr5 78300000 78399999 chr5 78400000 78499999
Human	Human open/ Mouse closed	CYTOBAND	CYTOBAND 2p16.1	3	0.0662558	58.3984	ENSG00000115392, ENSG00000163001, ENSG00000138041	chr2 58400000 58499999 chr2 55700000 55799999 chr2 55800000 55899999
Human	Human open/ Mouse closed	IPR018378	C-Type Lectin, Conserved Site	4	0.0609937	59.7587	ENSG00000158270, ENSG00000176435, ENSG00000038427, ENSG00000173391	chr18 400000 499999 chr14 38700000 38799999 chr5 82800000 82899999 chr12 10300000 10399999
Human	Human open/ Mouse closed	IPR003726	Homocysteine S-Methyltransferase	2	0.061664	60.1722	ENSG00000132840, ENSG00000145692	chr5 78300000 78399999 chr5 78400000 78499999
Human	Human open/ Mouse closed	IPR017226	Betaine-Homocysteine S-Methyltransferase, BHMT	2	0.061664	60.1722	ENSG00000132840, ENSG00000145692	chr5 78300000 78399999 chr5 78400000 78499999
Human	Human open/ Mouse closed	GO:0033267	Axon Part	4	0.0688567	61.3987	ENSG00000136541, ENSG00000128271, ENSG00000166333, ENSG00000144285	chr2 158100000 158199999 chr22 24800000 24899999 chr11 6600000 6699999 chr2 166800000 166899999
Human	Human open/ Mouse closed	GO:0005625	Soluble Fraction	11	0.0690133	61.4853	ENSG00000100504, ENSG00000065675, ENSG00000106341, ENSG00000143199, ENSG00000014641, ENSG00000159251, ENSG00000141433, ENSG00000163754, ENSG00000109610, ENSG00000035681, ENSG00000166340	chr14 51300000 51399999 chr10 6500000 6599999 chr7 31700000 31799999 chr1 167800000 167899999 chr2 63800000 63899999 chr15 35000000 35099999 chr18 900000 999999 chr3 148700000 148799999 chr4 24700000 24799999 chr8 59500000 59599999 chr11 6600000 6699999
Human	Human open/ Mouse closed	GO:0008898	Homocysteine S-Methyltransferase Activity	2	0.0650669	61.9122	ENSG00000132840, ENSG00000145692	chr5 78300000 78399999 chr5 78400000 78499999
Human	Human open/ Mouse closed	GO:0047150	Betaine-Homocysteine S-Methyltransferase Activity	2	0.0650669	61.9122	ENSG00000132840, ENSG00000145692	chr5 78300000 78399999 chr5 78400000 78499999
Human	Human open/ Mouse closed	IPR001304	C-Type Lectin	4	0.066262	62.9038	ENSG00000158270, ENSG00000176435, ENSG00000038427, ENSG00000173391	chr18 400000 499999 chr14 38700000 38799999 chr5 82800000 82899999 chr12 10300000 10399999
Human	Human open/ Mouse closed	IPR018248	EF Hand	6	0.0677707	63.7614	ENSG00000100503, ENSG00000105507, ENSG00000177143, ENSG00000221823, ENSG00000163032, ENSG00000104327	chr14 51200000 51299999 chr19 48500000 48599999 chr18 500000 599999 chr2 68400000 68499999 chr2 17700000 17799999 chr8 91000000 91099999
Human	Human open/ Mouse closed	IPR003309	Transcriptional Regulator SCAN	3	0.0694263	64.6813	ENSG00000006194, ENSG00000166529, ENSG00000106261	chr16 3300000 3399999 chr7 99600000 99699999 chr7 99600000 99699999
Human	Human open/ Mouse closed	GO:0009066	Aspartate Family Amino Acid Metabolic Process	3	0.0618535	65.4201	ENSG00000132840, ENSG00000145692, ENSG00000124275	chr5 78300000 78399999 chr5 78400000 78499999 chr5 7800000 7899999
Human	Human open/ Mouse closed	GO:0001956	Positive Regulation Of Neurotransmitter Secretion	2	0.0623102	65.6991	ENSG00000128271, ENSG00000145335	chr22 24800000 24899999 chr4 90700000 90799999
Human	Human open/ Mouse closed	GO:0051193	Regulation Of Cofactor Metabolic Process	2	0.0623102	65.6991	ENSG00000145335, ENSG00000220515	chr4 90700000 90799999 chr6 73700000 73799999
Human	Human open/ Mouse closed	GO:0051196	Regulation Of Coenzyme Metabolic Process	2	0.0623102	65.6991	ENSG00000145335, ENSG00000220515	chr4 90700000 90799999 chr6 73700000 73799999
Human	Human open/ Mouse closed	GO:0031224	Intrinsic To Membrane	102	0.0808816	67.5449	ENSG00000106302, ENSG00000221933, ENSG00000174946, ENSG00000188313, ENSG00000221937, ENSG00000221836, ENSG00000213215, ENSG00000087128, ENSG00000153066, ENSG00000183313, ENSG00000140931, ENSG00000131378, ENSG00000176236, ENSG00000165996, ENSG00000171815, ENSG00000143147, ENSG00000140932, ENSG00000111885, ENSG00000140323, ENSG00000164659, ENSG00000105829, ENSG00000176435, ENSG00000141458, ENSG0000…	chr7 123400000 123499999 chr7 143700000 143799999 chr3 150900000 150999999 chr3 146200000 146299999 chr7 142900000 142999999 chr7 143700000 143799999 chr7 143600000 143699999 chr4 69300000 69399999 chr16 11800000 11899999 chr11 6000000 6099999 chr16 66600000 66699999 chr3 16400000 16499999 chr10 15100000 15199999 chr10 17600000 17699999 chr5 140400000 140499999 chr1 168000000 168099999 chr16 6660…
Human	Human open/ Mouse closed	GO:0030246	Carbohydrate Binding	11	0.0789307	69.2603	ENSG00000115339, ENSG00000158270, ENSG00000100504, ENSG00000113296, ENSG00000136542, ENSG00000176435, ENSG00000163754, ENSG00000038427, ENSG00000109610, ENSG00000173391, ENSG00000159527	chr2 166600000 166699999 chr18 400000 499999 chr14 51300000 51399999 chr5 79300000 79399999 chr2 158100000 158199999 chr14 38700000 38799999 chr3 148700000 148799999 chr5 82800000 82899999 chr4 24700000 24799999 chr12 10300000 10399999 chr1 153200000 153299999
Human	Human open/ Mouse closed	CYTOBAND	CYTOBAND 10p14-P13	2	0.095479	72.3025	ENSG00000136738, ENSG00000165996	chr10 17700000 17799999 chr10 17600000 17699999
Human	Human open/ Mouse closed	GO:0016208	AMP Binding	3	0.0862245	72.574	ENSG00000100504, ENSG00000132259, ENSG00000131069	chr14 51300000 51399999 chr11 6200000 6299999 chr20 33400000 33499999
Human	Human open/ Mouse closed	IPR014775	L27, C-Terminal	2	0.0910604	74.8671	ENSG00000111052, ENSG00000105926	chr12 81200000 81299999 chr7 24600000 24699999
Human	Human open/ Mouse closed	GO:0000272	Polysaccharide Catabolic Process	3	0.0799208	74.9756	ENSG00000100504, ENSG00000106302, ENSG00000159527	chr14 51300000 51399999 chr7 123400000 123499999 chr1 153200000 153299999
Human	Human open/ Mouse closed	GO:0007005	Mitochondrion Organization	6	0.0807273	75.3379	ENSG00000106028, ENSG00000048392, ENSG00000145335, ENSG00000166548, ENSG00000177034, ENSG00000132286	chr7 141400000 141499999 chr8 103200000 103299999 chr4 90700000 90799999 chr16 66500000 66599999 chr5 79200000 79299999 chr11 6500000 6599999
Human	Human open/ Mouse closed	GO:0008172	S-Methyltransferase Activity	2	0.0960022	76.4966	ENSG00000132840, ENSG00000145692	chr5 78300000 78399999 chr5 78400000 78499999
Human	Human open/ Mouse closed	GO:0006935	Chemotaxis	6	0.088293	78.505	ENSG00000183723, ENSG00000171951, ENSG00000089505, ENSG00000140931, ENSG00000217555, ENSG00000140932	chr16 66600000 66699999 chr2 224400000 224499999 chr16 66600000 66699999 chr16 66600000 66699999 chr16 66500000 66599999 chr16 66600000 66699999
Human	Human open/ Mouse closed	GO:0042330	Taxis	6	0.088293	78.505	ENSG00000183723, ENSG00000171951, ENSG00000089505, ENSG00000140931, ENSG00000217555, ENSG00000140932	chr16 66600000 66699999 chr2 224400000 224499999 chr16 66600000 66699999 chr16 66600000 66699999 chr16 66500000 66599999 chr16 66600000 66699999
Human	Human open/ Mouse closed	GO:0016337	Cell-Cell Adhesion	8	0.0885668	78.6121	ENSG00000112852, ENSG00000113205, ENSG00000173391, ENSG00000204961, ENSG00000171815, ENSG00000204963, ENSG00000166341, ENSG00000204962	chr5 140400000 140499999 chr5 140400000 140499999 chr12 10300000 10399999 chr5 140300000 140399999 chr5 140400000 140499999 chr5 140300000 140399999 chr11 6600000 6699999 chr5 140300000 140399999
Mouse	Human closed/ Mouse open	GO:0003002	Regionalization	32	1.95676e-09	3.38978e-06	ENSMUSG00000009900, ENSMUSG00000046714, ENSMUSG00000022528, ENSMUSG00000013584, ENSMUSG00000000942, ENSMUSG00000014704, ENSMUSG00000042464, ENSMUSG00000043342, ENSMUSG00000005871, ENSMUSG00000063415, ENSMUSG00000041309, ENSMUSG00000038210, ENSMUSG00000021095, ENSMUSG00000038253, ENSMUSG00000006932, ENSMUSG00000061393, ENSMUSG00000042499, ENSMUSG00000050368, ENSMUSG00000038236, ENSMUSG00000033282,…	chr11 59000000 59099999 chr8 123600000 123699999 chr16 30000000 30099999 chr9 71100000 71199999 chr6 52100000 52199999 chr6 52100000 52199999 chr2 74500000 74599999 chr2 74500000 74599999 chr18 34400000 34499999 chr6 84500000 84599999 chr7 146700000 146799999 chr6 52100000 52199999 chr12 105700000 105799999 chr6 52100000 52199999 chr9 120800000 120899999 chr9 119300000 119399999 chr2 74500000 745…
Mouse	Human closed/ Mouse open	GO:0009952	Anterior/Posterior Pattern Formation	27	2.29261e-09	3.97157e-06	ENSMUSG00000009900, ENSMUSG00000046714, ENSMUSG00000022528, ENSMUSG00000013584, ENSMUSG00000000942, ENSMUSG00000014704, ENSMUSG00000042464, ENSMUSG00000043342, ENSMUSG00000005871, ENSMUSG00000038210, ENSMUSG00000006932, ENSMUSG00000038253, ENSMUSG00000061393, ENSMUSG00000042499, ENSMUSG00000050368, ENSMUSG00000038236, ENSMUSG00000020423, ENSMUSG00000043219, ENSMUSG00000001819, ENSMUSG00000029844,…	chr11 59000000 59099999 chr8 123600000 123699999 chr16 30000000 30099999 chr9 71100000 71199999 chr6 52100000 52199999 chr6 52100000 52199999 chr2 74500000 74599999 chr2 74500000 74599999 chr18 34400000 34499999 chr6 52100000 52199999 chr9 120800000 120899999 chr6 52100000 52199999 chr9 119300000 119399999 chr2 74500000 74599999 chr2 74500000 74599999 chr6 52100000 52199999 chr1 135900000 1359999…
Mouse	Human closed/ Mouse open	GO:0007389	Pattern Specification Process	36	5.24552e-09	9.08701e-06	ENSMUSG00000001823, ENSMUSG00000009900, ENSMUSG00000046714, ENSMUSG00000022528, ENSMUSG00000013584, ENSMUSG00000000942, ENSMUSG00000014704, ENSMUSG00000042464, ENSMUSG00000043342, ENSMUSG00000005871, ENSMUSG00000063415, ENSMUSG00000041309, ENSMUSG00000048616, ENSMUSG00000038210, ENSMUSG00000021095, ENSMUSG00000038253, ENSMUSG00000006932, ENSMUSG00000061393, ENSMUSG00000042812, ENSMUSG00000042499,…	chr2 74500000 74599999 chr11 59000000 59099999 chr8 123600000 123699999 chr16 30000000 30099999 chr9 71100000 71199999 chr6 52100000 52199999 chr6 52100000 52199999 chr2 74500000 74599999 chr2 74500000 74599999 chr18 34400000 34499999 chr6 84500000 84599999 chr7 146700000 146799999 chr11 89100000 89199999 chr6 52100000 52199999 chr12 105700000 105799999 chr6 52100000 52199999 chr9 120800000 12089…
Mouse	Human closed/ Mouse open	CYTOBAND	CYTOBAND 2 45.0 CM	9	1.29472e-08	1.88991e-05	ENSMUSG00000001823, ENSMUSG00000042464, ENSMUSG00000043342, ENSMUSG00000027102, ENSMUSG00000079277, ENSMUSG00000042448, ENSMUSG00000042499, ENSMUSG00000050368, ENSMUSG00000001819	chr2 74500000 74599999 chr2 74500000 74599999 chr2 74500000 74599999 chr2 74500000 74599999 chr2 74500000 74599999 chr2 74600000 74699999 chr2 74500000 74599999 chr2 74500000 74599999 chr2 74500000 74599999
Mouse	Human closed/ Mouse open	CYTOBAND	CYTOBAND 19 D2	12	3.31394e-08	4.83735e-05	ENSMUSG00000035818, ENSMUSG00000025075, ENSMUSG00000043639, ENSMUSG00000025077, ENSMUSG00000025083, ENSMUSG00000024982, ENSMUSG00000024981, ENSMUSG00000025081, ENSMUSG00000025082, ENSMUSG00000035173, ENSMUSG00000025078, ENSMUSG00000025086	chr19 56500000 56599999 chr19 56300000 56399999 chr19 53800000 53899999 chr19 56600000 56699999 chr19 57000000 57099999 chr19 55300000 55399999 chr19 55300000 55399999 chr19 56900000 56999999 chr19 56900000 56999999 chr19 56800000 56899999 chr19 56600000 56699999 chr19 57500000 57599999
Mouse	Human closed/ Mouse open	IPR001356	Homeobox	30	3.48001e-08	5.45718e-05	ENSMUSG00000001823, ENSMUSG00000015579, ENSMUSG00000000942, ENSMUSG00000014704, ENSMUSG00000042464, ENSMUSG00000043342, ENSMUSG00000029112, ENSMUSG00000042448, ENSMUSG00000038210, ENSMUSG00000021095, ENSMUSG00000038253, ENSMUSG00000039377, ENSMUSG00000042499, ENSMUSG00000050368, ENSMUSG00000038236, ENSMUSG00000021469, ENSMUSG00000041730, ENSMUSG00000001819, ENSMUSG00000043219, ENSMUSG00000053950,…	chr2 74500000 74599999 chr17 26900000 26999999 chr6 52100000 52199999 chr6 52100000 52199999 chr2 74500000 74599999 chr2 74500000 74599999 chr5 33700000 33799999 chr2 74600000 74699999 chr6 52100000 52199999 chr12 105700000 105799999 chr6 52100000 52199999 chr1 186500000 186599999 chr2 74500000 74599999 chr2 74500000 74599999 chr6 52100000 52199999 chr13 53500000 53599999 chr14 33400000 33499999 …
Mouse	Human closed/ Mouse open	IPR012287	Homeodomain-Related	30	5.95295e-08	9.33512e-05	ENSMUSG00000001823, ENSMUSG00000015579, ENSMUSG00000018501, ENSMUSG00000000942, ENSMUSG00000014704, ENSMUSG00000042464, ENSMUSG00000043342, ENSMUSG00000029112, ENSMUSG00000042448, ENSMUSG00000038210, ENSMUSG00000021095, ENSMUSG00000038253, ENSMUSG00000039377, ENSMUSG00000042499, ENSMUSG00000050368, ENSMUSG00000038236, ENSMUSG00000021469, ENSMUSG00000041730, ENSMUSG00000001819, ENSMUSG00000043219,…	chr2 74500000 74599999 chr17 26900000 26999999 chr11 62200000 62299999 chr6 52100000 52199999 chr6 52100000 52199999 chr2 74500000 74599999 chr2 74500000 74599999 chr5 33700000 33799999 chr2 74600000 74699999 chr6 52100000 52199999 chr12 105700000 105799999 chr6 52100000 52199999 chr1 186500000 186599999 chr2 74500000 74599999 chr2 74500000 74599999 chr6 52100000 52199999 chr13 53500000 53599999 …
Mouse	Human closed/ Mouse open	GO:0009954	Proximal/Distal Pattern Formation	11	6.60245e-08	0.000114377	ENSMUSG00000006932, ENSMUSG00000043342, ENSMUSG00000031734, ENSMUSG00000042499, ENSMUSG00000038227, ENSMUSG00000005871, ENSMUSG00000050368, ENSMUSG00000063415, ENSMUSG00000000938, ENSMUSG00000013584, ENSMUSG00000038210	chr9 120800000 120899999 chr2 74500000 74599999 chr8 94300000 94399999 chr2 74500000 74599999 chr6 52100000 52199999 chr18 34400000 34499999 chr2 74500000 74599999 chr6 84500000 84599999 chr6 52100000 52199999 chr9 71100000 71199999 chr6 52100000 52199999
Mouse	Human closed/ Mouse open	IPR017970	Homeobox, Conserved Site	29	9.9974e-08	0.000156774	ENSMUSG00000001823, ENSMUSG00000015579, ENSMUSG00000000942, ENSMUSG00000014704, ENSMUSG00000042464, ENSMUSG00000043342, ENSMUSG00000042448, ENSMUSG00000038210, ENSMUSG00000021095, ENSMUSG00000038253, ENSMUSG00000039377, ENSMUSG00000042499, ENSMUSG00000050368, ENSMUSG00000038236, ENSMUSG00000021469, ENSMUSG00000041730, ENSMUSG00000001819, ENSMUSG00000043219, ENSMUSG00000053950, ENSMUSG00000044220,…	chr2 74500000 74599999 chr17 26900000 26999999 chr6 52100000 52199999 chr6 52100000 52199999 chr2 74500000 74599999 chr2 74500000 74599999 chr2 74600000 74699999 chr6 52100000 52199999 chr12 105700000 105799999 chr6 52100000 52199999 chr1 186500000 186599999 chr2 74500000 74599999 chr2 74500000 74599999 chr6 52100000 52199999 chr13 53500000 53599999 chr14 33400000 33499999 chr2 74500000 74599999 …
Mouse	Human closed/ Mouse open	IPR001827	Homeobox Protein, Antennapedia Type, Conserved Site	11	1.45015e-07	0.000227406	ENSMUSG00000029844, ENSMUSG00000000942, ENSMUSG00000014704, ENSMUSG00000042464, ENSMUSG00000038253, ENSMUSG00000027102, ENSMUSG00000079277, ENSMUSG00000042448, ENSMUSG00000038236, ENSMUSG00000043219, ENSMUSG00000079560	chr6 52100000 52199999 chr6 52100000 52199999 chr6 52100000 52199999 chr2 74500000 74599999 chr6 52100000 52199999 chr2 74500000 74599999 chr2 74500000 74599999 chr2 74600000 74699999 chr6 52100000 52199999 chr6 52100000 52199999 chr6 52100000 52199999
Mouse	Human closed/ Mouse open	GO:0043565	Sequence-Specific DNA Binding	48	2.57541e-07	0.000379756	ENSMUSG00000001823, ENSMUSG00000043867, ENSMUSG00000046714, ENSMUSG00000015579, ENSMUSG00000029135, ENSMUSG00000018501, ENSMUSG00000056493, ENSMUSG00000015843, ENSMUSG00000000942, ENSMUSG00000014704, ENSMUSG00000043342, ENSMUSG00000042464, ENSMUSG00000015846, ENSMUSG00000029112, ENSMUSG00000042448, ENSMUSG00000041309, ENSMUSG00000038210, ENSMUSG00000021095, ENSMUSG00000038253, ENSMUSG00000042812,…	chr2 74500000 74599999 chr8 123600000 123699999 chr8 123600000 123699999 chr17 26900000 26999999 chr5 32400000 32499999 chr11 62200000 62299999 chr5 142900000 142999999 chr1 169500000 169599999 chr6 52100000 52199999 chr6 52100000 52199999 chr2 74500000 74599999 chr2 74500000 74599999 chr2 27500000 27599999 chr5 33700000 33799999 chr2 74600000 74699999 chr7 146700000 146799999 chr6 52100000 52199…
Mouse	Human closed/ Mouse open	GO:0048598	Embryonic Morphogenesis	37	7.12796e-07	0.0012348	ENSMUSG00000001823, ENSMUSG00000009900, ENSMUSG00000046714, ENSMUSG00000056772, ENSMUSG00000035247, ENSMUSG00000023333, ENSMUSG00000022528, ENSMUSG00000013584, ENSMUSG00000000942, ENSMUSG00000014704, ENSMUSG00000042464, ENSMUSG00000043342, ENSMUSG00000048904, ENSMUSG00000063415, ENSMUSG00000048616, ENSMUSG00000038210, ENSMUSG00000021095, ENSMUSG00000038253, ENSMUSG00000006932, ENSMUSG00000061393,…	chr2 74500000 74599999 chr11 59000000 59099999 chr8 123600000 123699999 chr8 91300000 91399999 chr12 52800000 52899999 chr9 77900000 77999999 chr16 30000000 30099999 chr9 71100000 71199999 chr6 52100000 52199999 chr6 52100000 52199999 chr2 74500000 74599999 chr2 74500000 74599999 chr13 56300000 56399999 chr6 84500000 84599999 chr11 89100000 89199999 chr6 52100000 52199999 chr12 105700000 10579999…
Mouse	Human closed/ Mouse open	GO:0001501	Skeletal System Development	31	2.08188e-06	0.00360645	ENSMUSG00000001823, ENSMUSG00000046714, ENSMUSG00000026917, ENSMUSG00000020097, ENSMUSG00000068452, ENSMUSG00000000942, ENSMUSG00000014704, ENSMUSG00000042464, ENSMUSG00000043342, ENSMUSG00000042448, ENSMUSG00000084178, ENSMUSG00000029231, ENSMUSG00000038210, ENSMUSG00000048616, ENSMUSG00000021095, ENSMUSG00000038253, ENSMUSG00000006932, ENSMUSG00000040268, ENSMUSG00000061393, ENSMUSG00000042499,…	chr2 74500000 74599999 chr8 123600000 123699999 chr2 27300000 27399999 chr10 60500000 60599999 chr2 122100000 122199999 chr6 52100000 52199999 chr6 52100000 52199999 chr2 74500000 74599999 chr2 74500000 74599999 chr2 74600000 74699999 chr2 145300000 145399999 chr5 75500000 75599999 chr6 52100000 52199999 chr11 89100000 89199999 chr12 105700000 105799999 chr6 52100000 52199999 chr9 120800000 12089…
Mouse	Human closed/ Mouse open	GO:0048705	Skeletal System Morphogenesis	20	3.87559e-06	0.00671363	ENSMUSG00000038253, ENSMUSG00000040268, ENSMUSG00000061393, ENSMUSG00000046714, ENSMUSG00000042499, ENSMUSG00000050368, ENSMUSG00000038236, ENSMUSG00000043219, ENSMUSG00000020097, ENSMUSG00000000942, ENSMUSG00000014704, ENSMUSG00000043342, ENSMUSG00000042464, ENSMUSG00000027102, ENSMUSG00000079277, ENSMUSG00000021464, ENSMUSG00000029231, ENSMUSG00000038210, ENSMUSG00000079560, ENSMUSG00000021095	chr6 52100000 52199999 chr7 138000000 138099999 chr9 119300000 119399999 chr8 123600000 123699999 chr2 74500000 74599999 chr2 74500000 74599999 chr6 52100000 52199999 chr6 52100000 52199999 chr10 60500000 60599999 chr6 52100000 52199999 chr6 52100000 52199999 chr2 74500000 74599999 chr2 74500000 74599999 chr2 74500000 74599999 chr2 74500000 74599999 chr13 53200000 53299999 chr5 75500000 75599999 …
Mouse	Human closed/ Mouse open	CYTOBAND	CYTOBAND 2 C3|2 45.0 CM	6	1.02541e-05	0.0149668	ENSMUSG00000001823, ENSMUSG00000043342, ENSMUSG00000042448, ENSMUSG00000042499, ENSMUSG00000050368, ENSMUSG00000001819	chr2 74500000 74599999 chr2 74500000 74599999 chr2 74600000 74699999 chr2 74500000 74599999 chr2 74500000 74599999 chr2 74500000 74599999
Mouse	Human closed/ Mouse open	CYTOBAND	CYTOBAND 17 A2	6	2.60834e-05	0.0380671	ENSMUSG00000023827, ENSMUSG00000046991, ENSMUSG00000067941, ENSMUSG00000057388, ENSMUSG00000050088, ENSMUSG00000051977	chr17 12300000 12399999 chr17 15000000 15099999 chr17 14000000 14099999 chr17 13100000 13199999 chr17 15000000 15099999 chr17 15600000 15699999
Mouse	Human closed/ Mouse open	GO:0003700	Transcription Factor Activity	53	3.00892e-05	0.0443589	ENSMUSG00000046714, ENSMUSG00000029135, ENSMUSG00000018501, ENSMUSG00000046179, ENSMUSG00000000942, ENSMUSG00000042448, ENSMUSG00000037373, ENSMUSG00000006932, ENSMUSG00000039377, ENSMUSG00000042812, ENSMUSG00000050368, ENSMUSG00000038236, ENSMUSG00000041730, ENSMUSG00000053950, ENSMUSG00000001819, ENSMUSG00000027544, ENSMUSG00000029844, ENSMUSG00000027102, ENSMUSG00000079277, ENSMUSG00000024642,…	chr8 123600000 123699999 chr5 32400000 32499999 chr11 62200000 62299999 chr7 56100000 56199999 chr6 52100000 52199999 chr2 74600000 74699999 chr5 33600000 33699999 chr9 120800000 120899999 chr1 186500000 186599999 chr8 123600000 123699999 chr2 74500000 74599999 chr6 52100000 52199999 chr14 33400000 33499999 chr18 80300000 80399999 chr2 74500000 74599999 chr2 168300000 168399999 chr6 52100000 5219…
Mouse	Human closed/ Mouse open	CYTOBAND	CYTOBAND 6 26.3 CM	5	4.61596e-05	0.0673579	ENSMUSG00000000942, ENSMUSG00000038253, ENSMUSG00000038236, ENSMUSG00000043219, ENSMUSG00000079560	chr6 52100000 52199999 chr6 52100000 52199999 chr6 52100000 52199999 chr6 52100000 52199999 chr6 52100000 52199999
Mouse	Human closed/ Mouse open	CYTOBAND	CYTOBAND 6 B3|6 26.3 CM	5	4.61596e-05	0.0673579	ENSMUSG00000000942, ENSMUSG00000038253, ENSMUSG00000038236, ENSMUSG00000043219, ENSMUSG00000079560	chr6 52100000 52199999 chr6 52100000 52199999 chr6 52100000 52199999 chr6 52100000 52199999 chr6 52100000 52199999
Mouse	Human closed/ Mouse open	GO:0030326	Embryonic Limb Morphogenesis	14	7.21723e-05	0.124953	ENSMUSG00000001823, ENSMUSG00000006932, ENSMUSG00000042499, ENSMUSG00000041415, ENSMUSG00000050368, ENSMUSG00000021469, ENSMUSG00000033282, ENSMUSG00000001819, ENSMUSG00000013584, ENSMUSG00000043342, ENSMUSG00000038227, ENSMUSG00000063415, ENSMUSG00000000938, ENSMUSG00000038210	chr2 74500000 74599999 chr9 120800000 120899999 chr2 74500000 74599999 chr12 105900000 105999999 chr2 74500000 74599999 chr13 53500000 53599999 chr8 93700000 93799999 chr2 74500000 74599999 chr9 71100000 71199999 chr2 74500000 74599999 chr6 52100000 52199999 chr6 84500000 84599999 chr6 52100000 52199999 chr6 52100000 52199999
Mouse	Human closed/ Mouse open	GO:0035113	Embryonic Appendage Morphogenesis	14	7.21723e-05	0.124953	ENSMUSG00000001823, ENSMUSG00000006932, ENSMUSG00000042499, ENSMUSG00000041415, ENSMUSG00000050368, ENSMUSG00000021469, ENSMUSG00000033282, ENSMUSG00000001819, ENSMUSG00000013584, ENSMUSG00000043342, ENSMUSG00000038227, ENSMUSG00000063415, ENSMUSG00000000938, ENSMUSG00000038210	chr2 74500000 74599999 chr9 120800000 120899999 chr2 74500000 74599999 chr12 105900000 105999999 chr2 74500000 74599999 chr13 53500000 53599999 chr8 93700000 93799999 chr2 74500000 74599999 chr9 71100000 71199999 chr2 74500000 74599999 chr6 52100000 52199999 chr6 84500000 84599999 chr6 52100000 52199999 chr6 52100000 52199999
Mouse	Human closed/ Mouse open	GO:0048706	Embryonic Skeletal System Development	14	8.49876e-05	0.147125	ENSMUSG00000038253, ENSMUSG00000046714, ENSMUSG00000050368, ENSMUSG00000038236, ENSMUSG00000043219, ENSMUSG00000014704, ENSMUSG00000000942, ENSMUSG00000043342, ENSMUSG00000042464, ENSMUSG00000079277, ENSMUSG00000038227, ENSMUSG00000042448, ENSMUSG00000021095, ENSMUSG00000079560	chr6 52100000 52199999 chr8 123600000 123699999 chr2 74500000 74599999 chr6 52100000 52199999 chr6 52100000 52199999 chr6 52100000 52199999 chr6 52100000 52199999 chr2 74500000 74599999 chr2 74500000 74599999 chr2 74500000 74599999 chr6 52100000 52199999 chr2 74600000 74699999 chr12 105700000 105799999 chr6 52100000 52199999
Mouse	Human closed/ Mouse open	CYTOBAND	CYTOBAND 1 D	12	0.000161068	0.234853	ENSMUSG00000057322, ENSMUSG00000026273, ENSMUSG00000034212, ENSMUSG00000034220, ENSMUSG00000062310, ENSMUSG00000026271, ENSMUSG00000026270, ENSMUSG00000036251, ENSMUSG00000047067, ENSMUSG00000026269, ENSMUSG00000047793, ENSMUSG00000034159	chr11 114500000 114599999 chr1 95100000 95199999 chr1 94700000 94799999 chr1 94700000 94799999 chr1 90400000 90499999 chr1 94800000 94899999 chr1 94800000 94899999 chr1 90200000 90299999 chr1 94800000 94899999 chr1 94800000 94899999 chr1 95100000 95199999 chr1 95000000 95099999
Mouse	Human closed/ Mouse open	GO:0035107	Appendage Morphogenesis	14	0.000157943	0.273258	ENSMUSG00000001823, ENSMUSG00000006932, ENSMUSG00000042499, ENSMUSG00000041415, ENSMUSG00000050368, ENSMUSG00000021469, ENSMUSG00000033282, ENSMUSG00000001819, ENSMUSG00000013584, ENSMUSG00000043342, ENSMUSG00000038227, ENSMUSG00000063415, ENSMUSG00000000938, ENSMUSG00000038210	chr2 74500000 74599999 chr9 120800000 120899999 chr2 74500000 74599999 chr12 105900000 105999999 chr2 74500000 74599999 chr13 53500000 53599999 chr8 93700000 93799999 chr2 74500000 74599999 chr9 71100000 71199999 chr2 74500000 74599999 chr6 52100000 52199999 chr6 84500000 84599999 chr6 52100000 52199999 chr6 52100000 52199999
Mouse	Human closed/ Mouse open	GO:0035108	Limb Morphogenesis	14	0.000157943	0.273258	ENSMUSG00000001823, ENSMUSG00000006932, ENSMUSG00000042499, ENSMUSG00000041415, ENSMUSG00000050368, ENSMUSG00000021469, ENSMUSG00000033282, ENSMUSG00000001819, ENSMUSG00000013584, ENSMUSG00000043342, ENSMUSG00000038227, ENSMUSG00000063415, ENSMUSG00000000938, ENSMUSG00000038210	chr2 74500000 74599999 chr9 120800000 120899999 chr2 74500000 74599999 chr12 105900000 105999999 chr2 74500000 74599999 chr13 53500000 53599999 chr8 93700000 93799999 chr2 74500000 74599999 chr9 71100000 71199999 chr2 74500000 74599999 chr6 52100000 52199999 chr6 84500000 84599999 chr6 52100000 52199999 chr6 52100000 52199999
Mouse	Human closed/ Mouse open	GO:0048736	Appendage Development	14	0.000211269	0.365359	ENSMUSG00000001823, ENSMUSG00000006932, ENSMUSG00000042499, ENSMUSG00000041415, ENSMUSG00000050368, ENSMUSG00000021469, ENSMUSG00000033282, ENSMUSG00000001819, ENSMUSG00000013584, ENSMUSG00000043342, ENSMUSG00000038227, ENSMUSG00000063415, ENSMUSG00000000938, ENSMUSG00000038210	chr2 74500000 74599999 chr9 120800000 120899999 chr2 74500000 74599999 chr12 105900000 105999999 chr2 74500000 74599999 chr13 53500000 53599999 chr8 93700000 93799999 chr2 74500000 74599999 chr9 71100000 71199999 chr2 74500000 74599999 chr6 52100000 52199999 chr6 84500000 84599999 chr6 52100000 52199999 chr6 52100000 52199999
Mouse	Human closed/ Mouse open	GO:0060173	Limb Development	14	0.000211269	0.365359	ENSMUSG00000001823, ENSMUSG00000006932, ENSMUSG00000042499, ENSMUSG00000041415, ENSMUSG00000050368, ENSMUSG00000021469, ENSMUSG00000033282, ENSMUSG00000001819, ENSMUSG00000013584, ENSMUSG00000043342, ENSMUSG00000038227, ENSMUSG00000063415, ENSMUSG00000000938, ENSMUSG00000038210	chr2 74500000 74599999 chr9 120800000 120899999 chr2 74500000 74599999 chr12 105900000 105999999 chr2 74500000 74599999 chr13 53500000 53599999 chr8 93700000 93799999 chr2 74500000 74599999 chr9 71100000 71199999 chr2 74500000 74599999 chr6 52100000 52199999 chr6 84500000 84599999 chr6 52100000 52199999 chr6 52100000 52199999
Mouse	Human closed/ Mouse open	GO:0048704	Embryonic Skeletal System Morphogenesis	12	0.000224131	0.387561	ENSMUSG00000000942, ENSMUSG00000014704, ENSMUSG00000042464, ENSMUSG00000038253, ENSMUSG00000043342, ENSMUSG00000079277, ENSMUSG00000046714, ENSMUSG00000050368, ENSMUSG00000038236, ENSMUSG00000043219, ENSMUSG00000079560, ENSMUSG00000021095	chr6 52100000 52199999 chr6 52100000 52199999 chr2 74500000 74599999 chr6 52100000 52199999 chr2 74500000 74599999 chr2 74500000 74599999 chr8 123600000 123699999 chr2 74500000 74599999 chr6 52100000 52199999 chr6 52100000 52199999 chr6 52100000 52199999 chr12 105700000 105799999
Mouse	Human closed/ Mouse open	GO:0030528	Transcription Regulator Activity	69	0.000321761	0.473406	ENSMUSG00000009248, ENSMUSG00000010476, ENSMUSG00000046714, ENSMUSG00000029135, ENSMUSG00000018501, ENSMUSG00000046179, ENSMUSG00000000942, ENSMUSG00000033237, ENSMUSG00000042448, ENSMUSG00000020037, ENSMUSG00000037373, ENSMUSG00000048904, ENSMUSG00000048540, ENSMUSG00000006932, ENSMUSG00000042812, ENSMUSG00000072872, ENSMUSG00000039377, ENSMUSG00000050368, ENSMUSG00000038236, ENSMUSG00000041730,…	chr7 150100000 150199999 chr7 144400000 144499999 chr8 123600000 123699999 chr5 32400000 32499999 chr11 62200000 62299999 chr7 56100000 56199999 chr6 52100000 52199999 chr15 96100000 96199999 chr2 74600000 74699999 chr10 84200000 84299999 chr5 33600000 33699999 chr13 56300000 56399999 chr3 101800000 101899999 chr9 120800000 120899999 chr8 123600000 123699999 chr6 100200000 100299999 chr1 18650000…
Mouse	Human closed/ Mouse open	CYTOBAND	CYTOBAND 7 F3	16	0.000463284	0.674129	ENSMUSG00000030981, ENSMUSG00000040268, ENSMUSG00000039990, ENSMUSG00000066362, ENSMUSG00000040298, ENSMUSG00000030654, ENSMUSG00000073803, ENSMUSG00000073804, ENSMUSG00000030666, ENSMUSG00000006204, ENSMUSG00000006205, ENSMUSG00000050189, ENSMUSG00000048377, ENSMUSG00000030986, ENSMUSG00000053111, ENSMUSG00000032743	chr7 140800000 140899999 chr7 138000000 138099999 chr7 140800000 140899999 chr8 89500000 89599999 chr7 137900000 137999999 chr7 125200000 125299999 chr7 142500000 142599999 chr7 142400000 142499999 chr7 121800000 121899999 chr7 138300000 138399999 chr7 138100000 138199999 chr7 137900000 137999999 chr7 142600000 142699999 chr7 140900000 140999999 chr7 141000000 141099999 chr7 132900000 132999999
Mouse	Human closed/ Mouse open	GO:0006355	Regulation Of Transcription, DNA-Dependent	70	0.000788011	1.35636	ENSMUSG00000010476, ENSMUSG00000046714, ENSMUSG00000029135, ENSMUSG00000018501, ENSMUSG00000046179, ENSMUSG00000000942, ENSMUSG00000033237, ENSMUSG00000042448, ENSMUSG00000020037, ENSMUSG00000037373, ENSMUSG00000006932, ENSMUSG00000042812, ENSMUSG00000072872, ENSMUSG00000039377, ENSMUSG00000050368, ENSMUSG00000038236, ENSMUSG00000041730, ENSMUSG00000053950, ENSMUSG00000001819, ENSMUSG00000027544,…	chr7 144400000 144499999 chr8 123600000 123699999 chr5 32400000 32499999 chr11 62200000 62299999 chr7 56100000 56199999 chr6 52100000 52199999 chr15 96100000 96199999 chr2 74600000 74699999 chr10 84200000 84299999 chr5 33600000 33699999 chr9 120800000 120899999 chr8 123600000 123699999 chr6 100200000 100299999 chr1 186500000 186599999 chr2 74500000 74599999 chr6 52100000 52199999 chr14 33400000 3…
Mouse	Human closed/ Mouse open	GO:0048562	Embryonic Organ Morphogenesis	18	0.000834699	1.43617	ENSMUSG00000038253, ENSMUSG00000039377, ENSMUSG00000009900, ENSMUSG00000046714, ENSMUSG00000050368, ENSMUSG00000038236, ENSMUSG00000043219, ENSMUSG00000029844, ENSMUSG00000000942, ENSMUSG00000014704, ENSMUSG00000043342, ENSMUSG00000042464, ENSMUSG00000079277, ENSMUSG00000021464, ENSMUSG00000048904, ENSMUSG00000048616, ENSMUSG00000079560, ENSMUSG00000021095	chr6 52100000 52199999 chr1 186500000 186599999 chr11 59000000 59099999 chr8 123600000 123699999 chr2 74500000 74599999 chr6 52100000 52199999 chr6 52100000 52199999 chr6 52100000 52199999 chr6 52100000 52199999 chr6 52100000 52199999 chr2 74500000 74599999 chr2 74500000 74599999 chr2 74500000 74599999 chr13 53200000 53299999 chr13 56300000 56399999 chr11 89100000 89199999 chr6 52100000 52199999 …
Mouse	Human closed/ Mouse open	GO:0001655	Urogenital System Development	16	0.0010305	1.77023	ENSMUSG00000006932, ENSMUSG00000061393, ENSMUSG00000046714, ENSMUSG00000042499, ENSMUSG00000033282, ENSMUSG00000001819, ENSMUSG00000020097, ENSMUSG00000034910, ENSMUSG00000040998, ENSMUSG00000031665, ENSMUSG00000031734, ENSMUSG00000015846, ENSMUSG00000005871, ENSMUSG00000016458, ENSMUSG00000038210, ENSMUSG00000048616	chr9 120800000 120899999 chr9 119300000 119399999 chr8 123600000 123699999 chr2 74500000 74599999 chr8 93700000 93799999 chr2 74500000 74599999 chr10 60500000 60599999 chr9 72700000 72799999 chr3 132500000 132599999 chr8 91500000 91599999 chr8 94300000 94399999 chr2 27500000 27599999 chr18 34400000 34499999 chr2 104900000 104999999 chr6 52100000 52199999 chr11 89100000 89199999
Mouse	Human closed/ Mouse open	GO:0051252	Regulation Of RNA Metabolic Process	70	0.00119498	2.05004	ENSMUSG00000010476, ENSMUSG00000046714, ENSMUSG00000029135, ENSMUSG00000018501, ENSMUSG00000046179, ENSMUSG00000000942, ENSMUSG00000033237, ENSMUSG00000042448, ENSMUSG00000020037, ENSMUSG00000037373, ENSMUSG00000006932, ENSMUSG00000042812, ENSMUSG00000072872, ENSMUSG00000039377, ENSMUSG00000050368, ENSMUSG00000038236, ENSMUSG00000041730, ENSMUSG00000053950, ENSMUSG00000001819, ENSMUSG00000027544,…	chr7 144400000 144499999 chr8 123600000 123699999 chr5 32400000 32499999 chr11 62200000 62299999 chr7 56100000 56199999 chr6 52100000 52199999 chr15 96100000 96199999 chr2 74600000 74699999 chr10 84200000 84299999 chr5 33600000 33699999 chr9 120800000 120899999 chr8 123600000 123699999 chr6 100200000 100299999 chr1 186500000 186599999 chr2 74500000 74599999 chr6 52100000 52199999 chr14 33400000 3…
Mouse	Human closed/ Mouse open	GO:0048568	Embryonic Organ Development	22	0.0013468	2.30764	ENSMUSG00000038253, ENSMUSG00000042812, ENSMUSG00000039377, ENSMUSG00000009900, ENSMUSG00000046714, ENSMUSG00000050368, ENSMUSG00000038236, ENSMUSG00000031714, ENSMUSG00000023333, ENSMUSG00000043219, ENSMUSG00000013584, ENSMUSG00000029844, ENSMUSG00000000942, ENSMUSG00000014704, ENSMUSG00000043342, ENSMUSG00000042464, ENSMUSG00000079277, ENSMUSG00000021464, ENSMUSG00000048904, ENSMUSG00000048616,…	chr6 52100000 52199999 chr8 123600000 123699999 chr1 186500000 186599999 chr11 59000000 59099999 chr8 123600000 123699999 chr2 74500000 74599999 chr6 52100000 52199999 chr8 83300000 83399999 chr9 77900000 77999999 chr6 52100000 52199999 chr9 71100000 71199999 chr6 52100000 52199999 chr6 52100000 52199999 chr6 52100000 52199999 chr2 74500000 74599999 chr2 74500000 74599999 chr2 74500000 74599999 c…
Mouse	Human closed/ Mouse open	GO:0001822	Kidney Development	13	0.0015982	2.7328	ENSMUSG00000061393, ENSMUSG00000046714, ENSMUSG00000042499, ENSMUSG00000033282, ENSMUSG00000020097, ENSMUSG00000034910, ENSMUSG00000040998, ENSMUSG00000031665, ENSMUSG00000031734, ENSMUSG00000005871, ENSMUSG00000016458, ENSMUSG00000038210, ENSMUSG00000048616	chr9 119300000 119399999 chr8 123600000 123699999 chr2 74500000 74599999 chr8 93700000 93799999 chr10 60500000 60599999 chr9 72700000 72799999 chr3 132500000 132599999 chr8 91500000 91599999 chr8 94300000 94399999 chr18 34400000 34499999 chr2 104900000 104999999 chr6 52100000 52199999 chr11 89100000 89199999
Mouse	Human closed/ Mouse open	CYTOBAND	CYTOBAND 6 D1	8	0.00196552	2.83104	ENSMUSG00000002870, ENSMUSG00000033182, ENSMUSG00000033174, ENSMUSG00000030083, ENSMUSG00000033152, ENSMUSG00000055403, ENSMUSG00000072917, ENSMUSG00000078967	chr6 88800000 88899999 chr6 88500000 88599999 chr6 88700000 88799999 chr6 88700000 88799999 chr6 88800000 88899999 chr6 89000000 89099999 chr6 89000000 89099999 chr8 95200000 95299999
Mouse	Human closed/ Mouse open	CYTOBAND	CYTOBAND 18 E3	7	0.00211084	3.03737	ENSMUSG00000057322, ENSMUSG00000048076, ENSMUSG00000024644, ENSMUSG00000024566, ENSMUSG00000024982, ENSMUSG00000024570, ENSMUSG00000053950	chr11 114500000 114599999 chr11 59000000 59099999 chr18 84800000 84899999 chr18 81000000 81099999 chr19 55300000 55399999 chr18 80300000 80399999 chr18 80300000 80399999
Mouse	Human closed/ Mouse open	CYTOBAND	CYTOBAND 11 B1.3	9	0.00231635	3.32845	ENSMUSG00000020444, ENSMUSG00000020264, ENSMUSG00000037533, ENSMUSG00000020267, ENSMUSG00000054519, ENSMUSG00000020268, ENSMUSG00000036819, ENSMUSG00000009894, ENSMUSG00000049491	chr11 59000000 59099999 chr11 54900000 54999999 chr11 54400000 54499999 chr11 54600000 54699999 chr11 59200000 59299999 chr11 54600000 54699999 chr11 59200000 59299999 chr11 59200000 59299999 chr11 54900000 54999999
Mouse	Human closed/ Mouse open	CYTOBAND	CYTOBAND 15 D1	8	0.00235788	3.38717	ENSMUSG00000025922, ENSMUSG00000022357, ENSMUSG00000050891, ENSMUSG00000037075, ENSMUSG00000022351, ENSMUSG00000022350, ENSMUSG00000037085, ENSMUSG00000022353	chr15 59000000 59099999 chr15 58100000 58199999 chr15 58700000 58799999 chr15 58700000 58799999 chr15 59100000 59199999 chr15 59100000 59199999 chr15 58700000 58799999 chr15 58800000 58899999
Mouse	Human closed/ Mouse open	CYTOBAND	CYTOBAND 3 48.5 CM	4	0.00305743	4.37133	ENSMUSG00000068823, ENSMUSG00000070385, ENSMUSG00000027857, ENSMUSG00000027852	chr3 102800000 102899999 chr3 102800000 102899999 chr3 102500000 102599999 chr3 102800000 102899999
Mouse	Human closed/ Mouse open	CYTOBAND	CYTOBAND 11 B2	8	0.00390241	5.54767	ENSMUSG00000048076, ENSMUSG00000036860, ENSMUSG00000014177, ENSMUSG00000066362, ENSMUSG00000084178, ENSMUSG00000018501, ENSMUSG00000042298, ENSMUSG00000020441	chr11 59000000 59099999 chr11 59000000 59099999 chr11 62700000 62799999 chr8 89500000 89599999 chr2 145300000 145399999 chr11 62200000 62299999 chr11 62100000 62199999 chr11 59000000 59099999
Mouse	Human closed/ Mouse open	GO:0003677	DNA Binding	85	0.00414753	5.94446	ENSMUSG00000009248, ENSMUSG00000010476, ENSMUSG00000027514, ENSMUSG00000046714, ENSMUSG00000029135, ENSMUSG00000018501, ENSMUSG00000046179, ENSMUSG00000000942, ENSMUSG00000033237, ENSMUSG00000014771, ENSMUSG00000042448, ENSMUSG00000020037, ENSMUSG00000048904, ENSMUSG00000037373, ENSMUSG00000048540, ENSMUSG00000006932, ENSMUSG00000015937, ENSMUSG00000042812, ENSMUSG00000072872, ENSMUSG00000039377,…	chr7 150100000 150199999 chr7 144400000 144499999 chr2 173000000 173099999 chr8 123600000 123699999 chr5 32400000 32499999 chr11 62200000 62299999 chr7 56100000 56199999 chr6 52100000 52199999 chr15 96100000 96199999 chr17 15600000 15699999 chr2 74600000 74699999 chr10 84200000 84299999 chr13 56300000 56399999 chr5 33600000 33699999 chr3 101800000 101899999 chr9 120800000 120899999 chr13 56200000…
Mouse	Human closed/ Mouse open	GO:0030878	Thyroid Gland Development	5	0.00358347	6.0295	ENSMUSG00000038253, ENSMUSG00000079277, ENSMUSG00000015579, ENSMUSG00000068452, ENSMUSG00000079560	chr6 52100000 52199999 chr2 74500000 74599999 chr17 26900000 26999999 chr2 122100000 122199999 chr6 52100000 52199999
Mouse	Human closed/ Mouse open	IPR017995	Homeobox Protein, Antennapedia Type	5	0.00440896	6.69458	ENSMUSG00000000942, ENSMUSG00000042464, ENSMUSG00000038253, ENSMUSG00000038236, ENSMUSG00000043219	chr6 52100000 52199999 chr2 74500000 74599999 chr6 52100000 52199999 chr6 52100000 52199999 chr6 52100000 52199999
Mouse	Human closed/ Mouse open	GO:0030170	Pyridoxal Phosphate Binding	8	0.00491951	7.01386	ENSMUSG00000020182, ENSMUSG00000026272, ENSMUSG00000075023, ENSMUSG00000040272, ENSMUSG00000026621, ENSMUSG00000073481, ENSMUSG00000020097, ENSMUSG00000025190	chr11 11700000 11799999 chr1 95000000 95099999 chr2 93700000 93799999 chr2 93600000 93699999 chr1 186600000 186699999 chr1 186600000 186699999 chr10 60500000 60599999 chr19 43500000 43599999
Mouse	Human closed/ Mouse open	GO:0070279	Vitamin B6 Binding	8	0.00491951	7.01386	ENSMUSG00000020182, ENSMUSG00000026272, ENSMUSG00000075023, ENSMUSG00000040272, ENSMUSG00000026621, ENSMUSG00000073481, ENSMUSG00000020097, ENSMUSG00000025190	chr11 11700000 11799999 chr1 95000000 95099999 chr2 93700000 93799999 chr2 93600000 93699999 chr1 186600000 186699999 chr1 186600000 186699999 chr10 60500000 60599999 chr19 43500000 43599999
Mouse	Human closed/ Mouse open	IPR003054	Type II Keratin	6	0.00490473	7.42054	ENSMUSG00000048699, ENSMUSG00000067614, ENSMUSG00000067613, ENSMUSG00000044294, ENSMUSG00000049548, ENSMUSG00000022986	chr15 101300000 101399999 chr15 101300000 101399999 chr15 101300000 101399999 chr15 101300000 101399999 chr15 101300000 101399999 chr15 101300000 101399999
Mouse	Human closed/ Mouse open	GO:0035136	Forelimb Morphogenesis	6	0.00448432	7.49045	ENSMUSG00000006932, ENSMUSG00000043342, ENSMUSG00000038227, ENSMUSG00000050368, ENSMUSG00000033282, ENSMUSG00000013584	chr9 120800000 120899999 chr2 74500000 74599999 chr6 52100000 52199999 chr2 74500000 74599999 chr8 93700000 93799999 chr9 71100000 71199999
Mouse	Human closed/ Mouse open	CYTOBAND	CYTOBAND 2 E1	9	0.00536804	7.5561	ENSMUSG00000007892, ENSMUSG00000075021, ENSMUSG00000081476, ENSMUSG00000075023, ENSMUSG00000040272, ENSMUSG00000027195, ENSMUSG00000084178, ENSMUSG00000027193, ENSMUSG00000040174	chr9 61700000 61799999 chr2 93700000 93799999 chr2 94200000 94299999 chr2 93700000 93799999 chr2 93600000 93699999 chr2 93900000 93999999 chr2 145300000 145399999 chr2 94200000 94299999 chr2 93800000 93899999
Mouse	Human closed/ Mouse open	CYTOBAND	CYTOBAND 10 B5.1	4	0.00786817	10.8906	ENSMUSG00000037855, ENSMUSG00000075000, ENSMUSG00000056772, ENSMUSG00000037846	chr10 67300000 67399999 chr10 66700000 66799999 chr8 91300000 91399999 chr10 67400000 67499999
Mouse	Human closed/ Mouse open	IPR012335	Thioredoxin Fold	10	0.00734863	10.9225	ENSMUSG00000027861, ENSMUSG00000038991, ENSMUSG00000074183, ENSMUSG00000020803, ENSMUSG00000022949, ENSMUSG00000069844, ENSMUSG00000031068, ENSMUSG00000025078, ENSMUSG00000021102, ENSMUSG00000032348	chr3 101900000 101999999 chr13 38600000 38699999 chr9 78000000 78099999 chr11 72000000 72099999 chr16 92500000 92599999 chr11 66800000 66899999 chr7 144600000 144699999 chr19 56600000 56699999 chr12 106200000 106299999 chr9 78000000 78099999
Mouse	Human closed/ Mouse open	PIRSF016435	Paraoxonase	3	0.00871479	10.9847	ENSMUSG00000029759, ENSMUSG00000002588, ENSMUSG00000032667	chr6 5100000 5199999 chr6 5100000 5199999 chr6 5200000 5299999
Mouse	Human closed/ Mouse open	CYTOBAND	CYTOBAND 11 C	10	0.00879596	12.0993	ENSMUSG00000020495, ENSMUSG00000061666, ENSMUSG00000047490, ENSMUSG00000034297, ENSMUSG00000046442, ENSMUSG00000018427, ENSMUSG00000020530, ENSMUSG00000082507, ENSMUSG00000034449, ENSMUSG00000018405	chr11 86800000 86899999 chr11 86800000 86899999 chr11 89200000 89299999 chr11 86100000 86199999 chr11 87100000 87199999 chr11 86700000 86799999 chr11 84600000 84699999 chr11 86800000 86899999 chr11 84600000 84699999 chr11 84600000 84699999
Mouse	Human closed/ Mouse open	GO:0004064	Arylesterase Activity	3	0.00879306	12.2108	ENSMUSG00000029759, ENSMUSG00000002588, ENSMUSG00000032667	chr6 5100000 5199999 chr6 5100000 5199999 chr6 5200000 5299999
Mouse	Human closed/ Mouse open	CYTOBAND	CYTOBAND 16 10.9 CM	3	0.00900378	12.3679	ENSMUSG00000022721, ENSMUSG00000005732, ENSMUSG00000022718	chr16 18200000 18299999 chr16 18200000 18299999 chr16 18200000 18299999
Mouse	Human closed/ Mouse open	CYTOBAND	CYTOBAND 19 42.0 CM	3	0.00900378	12.3679	ENSMUSG00000040414, ENSMUSG00000025188, ENSMUSG00000044220	chr19 43700000 43799999 chr19 42800000 42899999 chr19 43600000 43699999
Mouse	Human closed/ Mouse open	CYTOBAND	CYTOBAND 19 C3|19 42.0 CM	3	0.00900378	12.3679	ENSMUSG00000040414, ENSMUSG00000025188, ENSMUSG00000044220	chr19 43700000 43799999 chr19 42800000 42899999 chr19 43600000 43699999
Mouse	Human closed/ Mouse open	CYTOBAND	CYTOBAND 7 69.3 CM	3	0.00900378	12.3679	ENSMUSG00000009248, ENSMUSG00000037706, ENSMUSG00000045752	chr7 150100000 150199999 chr7 150200000 150299999 chr7 150200000 150299999
Mouse	Human closed/ Mouse open	CYTOBAND	CYTOBAND 7 F5|7 69.3 CM	3	0.00900378	12.3679	ENSMUSG00000009248, ENSMUSG00000037706, ENSMUSG00000045752	chr7 150100000 150199999 chr7 150200000 150299999 chr7 150200000 150299999
Mouse	Human closed/ Mouse open	CYTOBAND	CYTOBAND 3 F2.2	7	0.0090322	12.4046	ENSMUSG00000044313, ENSMUSG00000048938, ENSMUSG00000007379, ENSMUSG00000033147, ENSMUSG00000048540, ENSMUSG00000005687, ENSMUSG00000027860	chr3 101600000 101699999 chr3 102700000 102799999 chr3 102900000 102999999 chr3 101600000 101699999 chr3 101800000 101899999 chr3 102900000 102999999 chr3 101900000 101999999
Mouse	Human closed/ Mouse open	IPR002640	Arylesterase	3	0.0087981	12.9405	ENSMUSG00000029759, ENSMUSG00000002588, ENSMUSG00000032667	chr6 5100000 5199999 chr6 5100000 5199999 chr6 5200000 5299999
Mouse	Human closed/ Mouse open	PIRSF002612	Homeotic Protein Hox A5/D4	4	0.0107863	13.426	ENSMUSG00000000942, ENSMUSG00000042464, ENSMUSG00000038253, ENSMUSG00000038236	chr6 52100000 52199999 chr2 74500000 74599999 chr6 52100000 52199999 chr6 52100000 52199999
Mouse	Human closed/ Mouse open	GO:0048384	Retinoic Acid Receptor Signaling Pathway	4	0.00832556	13.4831	ENSMUSG00000015846, ENSMUSG00000063415, ENSMUSG00000013584, ENSMUSG00000015843	chr2 27500000 27599999 chr6 84500000 84599999 chr9 71100000 71199999 chr1 169500000 169599999
Mouse	Human closed/ Mouse open	GO:0060541	Respiratory System Development	12	0.00857803	13.8639	ENSMUSG00000038253, ENSMUSG00000006932, ENSMUSG00000061393, ENSMUSG00000042812, ENSMUSG00000028978, ENSMUSG00000041415, ENSMUSG00000028583, ENSMUSG00000025856, ENSMUSG00000029231, ENSMUSG00000033282, ENSMUSG00000022528, ENSMUSG00000013584	chr6 52100000 52199999 chr9 120800000 120899999 chr9 119300000 119399999 chr8 123600000 123699999 chr5 23800000 23899999 chr12 105900000 105999999 chr4 142800000 142899999 chr5 139400000 139499999 chr5 75500000 75599999 chr8 93700000 93799999 chr16 30000000 30099999 chr9 71100000 71199999
Mouse	Human closed/ Mouse open	GO:0008284	Positive Regulation Of Cell Proliferation	21	0.00898437	14.4734	ENSMUSG00000018914, ENSMUSG00000006932, ENSMUSG00000039377, ENSMUSG00000015579, ENSMUSG00000029135, ENSMUSG00000035133, ENSMUSG00000022528, ENSMUSG00000027852, ENSMUSG00000026117, ENSMUSG00000013584, ENSMUSG00000030283, ENSMUSG00000021379, ENSMUSG00000037706, ENSMUSG00000038894, ENSMUSG00000025856, ENSMUSG00000054263, ENSMUSG00000037846, ENSMUSG00000048616, ENSMUSG00000018916, ENSMUSG00000079560,…	chr11 54000000 54099999 chr9 120800000 120899999 chr1 186500000 186599999 chr17 26900000 26999999 chr5 32400000 32499999 chr12 53600000 53699999 chr16 30000000 30099999 chr3 102800000 102899999 chr1 36800000 36899999 chr9 71100000 71199999 chr6 142800000 142899999 chr13 48300000 48399999 chr7 150200000 150299999 chr8 10900000 10999999 chr5 139400000 139499999 chr15 7100000 7199999 chr10 67400000 …
Mouse	Human closed/ Mouse open	GO:0048037	Cofactor Binding	17	0.0107133	14.6855	ENSMUSG00000020182, ENSMUSG00000033268, ENSMUSG00000026272, ENSMUSG00000021913, ENSMUSG00000028978, ENSMUSG00000040272, ENSMUSG00000057363, ENSMUSG00000020097, ENSMUSG00000025190, ENSMUSG00000068452, ENSMUSG00000075023, ENSMUSG00000021947, ENSMUSG00000037373, ENSMUSG00000026621, ENSMUSG00000022351, ENSMUSG00000073481, ENSMUSG00000078967	chr11 11700000 11799999 chr2 122100000 122199999 chr1 95000000 95099999 chr14 33100000 33199999 chr5 23800000 23899999 chr2 93600000 93699999 chr1 43800000 43899999 chr10 60500000 60599999 chr19 43500000 43599999 chr2 122100000 122199999 chr2 93700000 93799999 chr14 57900000 57999999 chr5 33600000 33699999 chr1 186600000 186699999 chr15 59100000 59199999 chr1 186600000 186699999 chr8 95200000 952…
Mouse	Human closed/ Mouse open	GO:0043009	Chordate Embryonic Development	28	0.00981714	15.71	ENSMUSG00000009248, ENSMUSG00000009900, ENSMUSG00000046714, ENSMUSG00000035247, ENSMUSG00000015579, ENSMUSG00000031714, ENSMUSG00000023333, ENSMUSG00000022528, ENSMUSG00000000942, ENSMUSG00000014704, ENSMUSG00000042464, ENSMUSG00000043342, ENSMUSG00000042448, ENSMUSG00000029231, ENSMUSG00000048616, ENSMUSG00000021095, ENSMUSG00000038253, ENSMUSG00000042812, ENSMUSG00000050368, ENSMUSG00000038236,…	chr7 150100000 150199999 chr11 59000000 59099999 chr8 123600000 123699999 chr12 52800000 52899999 chr17 26900000 26999999 chr8 83300000 83399999 chr9 77900000 77999999 chr16 30000000 30099999 chr6 52100000 52199999 chr6 52100000 52199999 chr2 74500000 74599999 chr2 74500000 74599999 chr2 74600000 74699999 chr5 75500000 75599999 chr11 89100000 89199999 chr12 105700000 105799999 chr6 52100000 52199…
Mouse	Human closed/ Mouse open	GO:0009792	Embryonic Development Ending In Birth Or Egg Hatching	28	0.0102633	16.3654	ENSMUSG00000009248, ENSMUSG00000009900, ENSMUSG00000046714, ENSMUSG00000035247, ENSMUSG00000015579, ENSMUSG00000031714, ENSMUSG00000023333, ENSMUSG00000022528, ENSMUSG00000000942, ENSMUSG00000014704, ENSMUSG00000042464, ENSMUSG00000043342, ENSMUSG00000042448, ENSMUSG00000029231, ENSMUSG00000048616, ENSMUSG00000021095, ENSMUSG00000038253, ENSMUSG00000042812, ENSMUSG00000050368, ENSMUSG00000038236,…	chr7 150100000 150199999 chr11 59000000 59099999 chr8 123600000 123699999 chr12 52800000 52899999 chr17 26900000 26999999 chr8 83300000 83399999 chr9 77900000 77999999 chr16 30000000 30099999 chr6 52100000 52199999 chr6 52100000 52199999 chr2 74500000 74599999 chr2 74500000 74599999 chr2 74600000 74699999 chr5 75500000 75599999 chr11 89100000 89199999 chr12 105700000 105799999 chr6 52100000 52199…
Mouse	Human closed/ Mouse open	GO:0030324	Lung Development	11	0.0106674	16.9551	ENSMUSG00000038253, ENSMUSG00000006932, ENSMUSG00000061393, ENSMUSG00000042812, ENSMUSG00000028978, ENSMUSG00000041415, ENSMUSG00000028583, ENSMUSG00000025856, ENSMUSG00000029231, ENSMUSG00000022528, ENSMUSG00000013584	chr6 52100000 52199999 chr9 120800000 120899999 chr9 119300000 119399999 chr8 123600000 123699999 chr5 23800000 23899999 chr12 105900000 105999999 chr4 142800000 142899999 chr5 139400000 139499999 chr5 75500000 75599999 chr16 30000000 30099999 chr9 71100000 71199999
Mouse	Human closed/ Mouse open	CYTOBAND	CYTOBAND 1 H1	5	0.0128233	17.171	ENSMUSG00000046057, ENSMUSG00000033544, ENSMUSG00000026594, ENSMUSG00000033557, ENSMUSG00000060519	chr1 158700000 158799999 chr1 158700000 158799999 chr1 158800000 158899999 chr1 158600000 158699999 chr1 158500000 158599999
Mouse	Human closed/ Mouse open	GO:0021545	Cranial Nerve Development	5	0.0109864	17.4178	ENSMUSG00000029844, ENSMUSG00000079277, ENSMUSG00000041730, ENSMUSG00000022528, ENSMUSG00000079560	chr6 52100000 52199999 chr2 74500000 74599999 chr14 33400000 33499999 chr16 30000000 30099999 chr6 52100000 52199999
Mouse	Human closed/ Mouse open	GO:0001656	Metanephros Development	8	0.0114685	18.1123	ENSMUSG00000040998, ENSMUSG00000031665, ENSMUSG00000031734, ENSMUSG00000046714, ENSMUSG00000042499, ENSMUSG00000016458, ENSMUSG00000038210, ENSMUSG00000048616	chr3 132500000 132599999 chr8 91500000 91599999 chr8 94300000 94399999 chr8 123600000 123699999 chr2 74500000 74599999 chr2 104900000 104999999 chr6 52100000 52199999 chr11 89100000 89199999
Mouse	Human closed/ Mouse open	GO:0030323	Respiratory Tube Development	11	0.0116566	18.3818	ENSMUSG00000038253, ENSMUSG00000006932, ENSMUSG00000061393, ENSMUSG00000042812, ENSMUSG00000028978, ENSMUSG00000041415, ENSMUSG00000028583, ENSMUSG00000025856, ENSMUSG00000029231, ENSMUSG00000022528, ENSMUSG00000013584	chr6 52100000 52199999 chr9 120800000 120899999 chr9 119300000 119399999 chr8 123600000 123699999 chr5 23800000 23899999 chr12 105900000 105999999 chr4 142800000 142899999 chr5 139400000 139499999 chr5 75500000 75599999 chr16 30000000 30099999 chr9 71100000 71199999
Mouse	Human closed/ Mouse open	GO:0030217	T Cell Differentiation	9	0.0120653	18.9646	ENSMUSG00000021453, ENSMUSG00000006932, ENSMUSG00000056772, ENSMUSG00000005871, ENSMUSG00000038855, ENSMUSG00000018501, ENSMUSG00000053977, ENSMUSG00000026117, ENSMUSG00000044220	chr13 51900000 51999999 chr9 120800000 120899999 chr8 91300000 91399999 chr18 34400000 34499999 chr1 182300000 182399999 chr11 62200000 62299999 chr6 71300000 71399999 chr1 36800000 36899999 chr19 43600000 43699999
Mouse	Human closed/ Mouse open	GO:0048732	Gland Development	17	0.0127519	19.9346	ENSMUSG00000038253, ENSMUSG00000006932, ENSMUSG00000009900, ENSMUSG00000015579, ENSMUSG00000035133, ENSMUSG00000022528, ENSMUSG00000001819, ENSMUSG00000044220, ENSMUSG00000068452, ENSMUSG00000043342, ENSMUSG00000015846, ENSMUSG00000079277, ENSMUSG00000038894, ENSMUSG00000038227, ENSMUSG00000030084, ENSMUSG00000048616, ENSMUSG00000079560	chr6 52100000 52199999 chr9 120800000 120899999 chr11 59000000 59099999 chr17 26900000 26999999 chr12 53600000 53699999 chr16 30000000 30099999 chr2 74500000 74599999 chr19 43600000 43699999 chr2 122100000 122199999 chr2 74500000 74599999 chr2 27500000 27599999 chr2 74500000 74599999 chr8 10900000 10999999 chr6 52100000 52199999 chr6 89200000 89299999 chr11 89100000 89199999 chr6 52100000 52199999
Mouse	Human closed/ Mouse open	CYTOBAND	CYTOBAND 10 B5.3	4	0.0155042	20.3946	ENSMUSG00000019927, ENSMUSG00000037747, ENSMUSG00000048701, ENSMUSG00000019933	chr10 70700000 70799999 chr10 70000000 70099999 chr10 69600000 69699999 chr10 69600000 69699999
Mouse	Human closed/ Mouse open	CYTOBAND	CYTOBAND 4 B3	6	0.0155382	20.4346	ENSMUSG00000045589, ENSMUSG00000055296, ENSMUSG00000038764, ENSMUSG00000038729, ENSMUSG00000060206, ENSMUSG00000078967	chr4 56900000 56999999 chr4 56900000 56999999 chr4 57200000 57299999 chr4 57800000 57899999 chr4 55000000 55099999 chr8 95200000 95299999
Mouse	Human closed/ Mouse open	GO:0035295	Tube Development	20	0.0131722	20.523	ENSMUSG00000038253, ENSMUSG00000006932, ENSMUSG00000042812, ENSMUSG00000009900, ENSMUSG00000061393, ENSMUSG00000046714, ENSMUSG00000042499, ENSMUSG00000028978, ENSMUSG00000035247, ENSMUSG00000041415, ENSMUSG00000015579, ENSMUSG00000022528, ENSMUSG00000013584, ENSMUSG00000040998, ENSMUSG00000031665, ENSMUSG00000028583, ENSMUSG00000025856, ENSMUSG00000029231, ENSMUSG00000048616, ENSMUSG00000038210	chr6 52100000 52199999 chr9 120800000 120899999 chr8 123600000 123699999 chr11 59000000 59099999 chr9 119300000 119399999 chr8 123600000 123699999 chr2 74500000 74599999 chr5 23800000 23899999 chr12 52800000 52899999 chr12 105900000 105999999 chr17 26900000 26999999 chr16 30000000 30099999 chr9 71100000 71199999 chr3 132500000 132599999 chr8 91500000 91599999 chr4 142800000 142899999 chr5 1394000…
Mouse	Human closed/ Mouse open	IPR015422	Pyridoxal Phosphate-Dependent Transferase, Major Region, Subdomain 2	4	0.0150148	21.1198	ENSMUSG00000020182, ENSMUSG00000075023, ENSMUSG00000040272, ENSMUSG00000025190	chr11 11700000 11799999 chr2 93700000 93799999 chr2 93600000 93699999 chr19 43500000 43599999
Mouse	Human closed/ Mouse open	GO:0035115	Embryonic Forelimb Morphogenesis	5	0.0137323	21.3008	ENSMUSG00000006932, ENSMUSG00000043342, ENSMUSG00000038227, ENSMUSG00000033282, ENSMUSG00000013584	chr9 120800000 120899999 chr2 74500000 74599999 chr6 52100000 52199999 chr8 93700000 93799999 chr9 71100000 71199999
Mouse	Human closed/ Mouse open	CYTOBAND	CYTOBAND 3 F2.2|3 48.5 CM	3	0.0173419	22.5362	ENSMUSG00000068823, ENSMUSG00000027857, ENSMUSG00000027852	chr3 102800000 102899999 chr3 102500000 102599999 chr3 102800000 102899999
Mouse	Human closed/ Mouse open	CYTOBAND	CYTOBAND 5 9.0 CM	3	0.0173419	22.5362	ENSMUSG00000028978, ENSMUSG00000038295, ENSMUSG00000028932	chr5 23800000 23899999 chr5 23800000 23899999 chr5 21300000 21399999
Mouse	Human closed/ Mouse open	CYTOBAND	CYTOBAND 7 B2	5	0.0191164	24.5532	ENSMUSG00000056043, ENSMUSG00000034867, ENSMUSG00000043671, ENSMUSG00000044452, ENSMUSG00000030421	chr7 36300000 36399999 chr7 36300000 36399999 chr7 36500000 36599999 chr7 36500000 36599999 chr7 38700000 38799999
Mouse	Human closed/ Mouse open	GO:0006350	Transcription	78	0.0163245	24.8083	ENSMUSG00000010476, ENSMUSG00000074817, ENSMUSG00000046714, ENSMUSG00000039081, ENSMUSG00000018501, ENSMUSG00000046179, ENSMUSG00000000942, ENSMUSG00000042448, ENSMUSG00000020037, ENSMUSG00000048904, ENSMUSG00000037373, ENSMUSG00000048540, ENSMUSG00000006932, ENSMUSG00000039990, ENSMUSG00000042812, ENSMUSG00000072872, ENSMUSG00000039377, ENSMUSG00000050368, ENSMUSG00000038236, ENSMUSG00000041730,…	chr7 144400000 144499999 chr5 143000000 143099999 chr8 123600000 123699999 chr14 22800000 22899999 chr11 62200000 62299999 chr7 56100000 56199999 chr6 52100000 52199999 chr2 74600000 74699999 chr10 84200000 84299999 chr13 56300000 56399999 chr5 33600000 33699999 chr3 101800000 101899999 chr9 120800000 120899999 chr7 140800000 140899999 chr8 123600000 123699999 chr6 100200000 100299999 chr1 186500…
Mouse	Human closed/ Mouse open	GO:0048565	Gut Development	6	0.0168146	25.4547	ENSMUSG00000043867, ENSMUSG00000039377, ENSMUSG00000061393, ENSMUSG00000042812, ENSMUSG00000013584, ENSMUSG00000044220	chr8 123600000 123699999 chr1 186500000 186599999 chr9 119300000 119399999 chr8 123600000 123699999 chr9 71100000 71199999 chr19 43600000 43699999
Mouse	Human closed/ Mouse open	GO:0042733	Embryonic Digit Morphogenesis	5	0.0168775	25.5373	ENSMUSG00000001823, ENSMUSG00000006932, ENSMUSG00000042499, ENSMUSG00000001819, ENSMUSG00000038210	chr2 74500000 74599999 chr9 120800000 120899999 chr2 74500000 74599999 chr2 74500000 74599999 chr6 52100000 52199999
Mouse	Human closed/ Mouse open	GO:0016836	Hydro-Lyase Activity	6	0.0198467	25.591	ENSMUSG00000021460, ENSMUSG00000030979, ENSMUSG00000027562, ENSMUSG00000027559, ENSMUSG00000060519, ENSMUSG00000020098	chr13 52900000 52999999 chr7 140800000 140899999 chr3 14800000 14899999 chr3 14800000 14899999 chr1 158500000 158599999 chr10 60500000 60599999
Mouse	Human closed/ Mouse open	IPR013129	Transcription Factor Jumonji	4	0.0198117	26.9331	ENSMUSG00000042599, ENSMUSG00000053470, ENSMUSG00000036819, ENSMUSG00000030180	chr6 39100000 39199999 chr6 71500000 71599999 chr11 59200000 59299999 chr6 120300000 120399999
Mouse	Human closed/ Mouse open	GO:0000122	Negative Regulation Of Transcription From RNA Polymerase II Promoter	16	0.0180352	27.0418	ENSMUSG00000006932, ENSMUSG00000072872, ENSMUSG00000015579, ENSMUSG00000038236, ENSMUSG00000018501, ENSMUSG00000022528, ENSMUSG00000014704, ENSMUSG00000026484, ENSMUSG00000027102, ENSMUSG00000024642, ENSMUSG00000037373, ENSMUSG00000079056, ENSMUSG00000020644, ENSMUSG00000041309, ENSMUSG00000016458, ENSMUSG00000021095	chr9 120800000 120899999 chr6 100200000 100299999 chr17 26900000 26999999 chr6 52100000 52199999 chr11 62200000 62299999 chr16 30000000 30099999 chr6 52100000 52199999 chr1 153300000 153399999 chr2 74500000 74599999 chr19 14500000 14599999 chr5 33600000 33699999 chr2 127300000 127399999 chr12 25700000 25799999 chr7 146700000 146799999 chr2 104900000 104999999 chr12 105700000 105799999
Mouse	Human closed/ Mouse open	GO:0048710	Regulation Of Astrocyte Differentiation	3	0.0180426	27.0512	ENSMUSG00000024735, ENSMUSG00000021379, ENSMUSG00000048616	chr19 10900000 10999999 chr13 48300000 48399999 chr11 89100000 89199999
Mouse	Human closed/ Mouse open	GO:0045449	Regulation Of Transcription	93	0.0182202	27.2795	ENSMUSG00000009248, ENSMUSG00000010476, ENSMUSG00000046714, ENSMUSG00000055994, ENSMUSG00000029135, ENSMUSG00000039081, ENSMUSG00000018501, ENSMUSG00000046179, ENSMUSG00000000942, ENSMUSG00000033237, ENSMUSG00000042448, ENSMUSG00000020037, ENSMUSG00000048904, ENSMUSG00000037373, ENSMUSG00000048540, ENSMUSG00000006932, ENSMUSG00000039990, ENSMUSG00000042812, ENSMUSG00000072872, ENSMUSG00000039377,…	chr7 150100000 150199999 chr7 144400000 144499999 chr8 123600000 123699999 chr8 91100000 91199999 chr5 32400000 32499999 chr14 22800000 22899999 chr11 62200000 62299999 chr7 56100000 56199999 chr6 52100000 52199999 chr15 96100000 96199999 chr2 74600000 74699999 chr10 84200000 84299999 chr13 56300000 56399999 chr5 33600000 33699999 chr3 101800000 101899999 chr9 120800000 120899999 chr7 140800000 1…
Mouse	Human closed/ Mouse open	GO:0016831	Carboxy-Lyase Activity	5	0.0219409	27.9012	ENSMUSG00000020182, ENSMUSG00000027513, ENSMUSG00000057363, ENSMUSG00000020097, ENSMUSG00000025190	chr11 11700000 11799999 chr2 172900000 172999999 chr1 43800000 43899999 chr10 60500000 60599999 chr19 43500000 43599999
Mouse	Human closed/ Mouse open	GO:0030097	Hemopoiesis	18	0.0206349	30.3165	ENSMUSG00000018914, ENSMUSG00000006932, ENSMUSG00000009900, ENSMUSG00000056772, ENSMUSG00000015579, ENSMUSG00000038855, ENSMUSG00000018501, ENSMUSG00000053977, ENSMUSG00000026117, ENSMUSG00000020097, ENSMUSG00000044220, ENSMUSG00000079562, ENSMUSG00000021453, ENSMUSG00000038227, ENSMUSG00000005871, ENSMUSG00000020644, ENSMUSG00000037846, ENSMUSG00000018916	chr11 54000000 54099999 chr9 120800000 120899999 chr11 59000000 59099999 chr8 91300000 91399999 chr17 26900000 26999999 chr1 182300000 182399999 chr11 62200000 62299999 chr6 71300000 71399999 chr1 36800000 36899999 chr10 60500000 60599999 chr19 43600000 43699999 chr5 33600000 33699999 chr13 51900000 51999999 chr6 52100000 52199999 chr18 34400000 34499999 chr12 25700000 25799999 chr10 67400000 674…
Mouse	Human closed/ Mouse open	IPR015421	Pyridoxal Phosphate-Dependent Transferase, Major Region, Subdomain 1	6	0.0228376	30.3913	ENSMUSG00000020182, ENSMUSG00000026272, ENSMUSG00000075023, ENSMUSG00000040272, ENSMUSG00000020097, ENSMUSG00000025190	chr11 11700000 11799999 chr1 95000000 95099999 chr2 93700000 93799999 chr2 93600000 93699999 chr10 60500000 60599999 chr19 43500000 43599999
Mouse	Human closed/ Mouse open	PIRSF500606	Homeotic Protein Hox D4	3	0.0269874	30.4899	ENSMUSG00000000942, ENSMUSG00000042464, ENSMUSG00000038236	chr6 52100000 52199999 chr2 74500000 74599999 chr6 52100000 52199999
Mouse	Human closed/ Mouse open	GO:0045165	Cell Fate Commitment	13	0.0210165	30.7853	ENSMUSG00000006932, ENSMUSG00000009900, ENSMUSG00000046714, ENSMUSG00000042499, ENSMUSG00000050368, ENSMUSG00000023333, ENSMUSG00000022528, ENSMUSG00000014704, ENSMUSG00000031665, ENSMUSG00000048904, ENSMUSG00000063415, ENSMUSG00000041309, ENSMUSG00000038210	chr9 120800000 120899999 chr11 59000000 59099999 chr8 123600000 123699999 chr2 74500000 74599999 chr2 74500000 74599999 chr9 77900000 77999999 chr16 30000000 30099999 chr6 52100000 52199999 chr8 91500000 91599999 chr13 56300000 56399999 chr6 84500000 84599999 chr7 146700000 146799999 chr6 52100000 52199999
Mouse	Human closed/ Mouse open	CYTOBAND	CYTOBAND 2 E5	9	0.0254297	31.3396	ENSMUSG00000033268, ENSMUSG00000027355, ENSMUSG00000056772, ENSMUSG00000061983, ENSMUSG00000027225, ENSMUSG00000027224, ENSMUSG00000033256, ENSMUSG00000027351, ENSMUSG00000068452	chr2 122100000 122199999 chr2 116700000 116799999 chr8 91300000 91399999 chr10 23500000 23599999 chr2 122100000 122199999 chr2 122100000 122199999 chr2 122100000 122199999 chr2 116900000 116999999 chr2 122100000 122199999
Mouse	Human closed/ Mouse open	GO:0005549	Odorant Binding	3	0.0272158	33.4272	ENSMUSG00000026936, ENSMUSG00000023210, ENSMUSG00000069080	chr2 25600000 25699999 chr2 25600000 25699999 chr2 25600000 25699999
Mouse	Human closed/ Mouse open	GO:0005550	Pheromone Binding	3	0.0272158	33.4272	ENSMUSG00000026936, ENSMUSG00000023210, ENSMUSG00000069080	chr2 25600000 25699999 chr2 25600000 25699999 chr2 25600000 25699999
Mouse	Human closed/ Mouse open	GO:0045597	Positive Regulation Of Cell Differentiation	14	0.0241115	34.4798	ENSMUSG00000018914, ENSMUSG00000006932, ENSMUSG00000039377, ENSMUSG00000042499, ENSMUSG00000015579, ENSMUSG00000038855, ENSMUSG00000026117, ENSMUSG00000024735, ENSMUSG00000031734, ENSMUSG00000079277, ENSMUSG00000005871, ENSMUSG00000020644, ENSMUSG00000041309, ENSMUSG00000038210	chr11 54000000 54099999 chr9 120800000 120899999 chr1 186500000 186599999 chr2 74500000 74599999 chr17 26900000 26999999 chr1 182300000 182399999 chr1 36800000 36899999 chr19 10900000 10999999 chr8 94300000 94399999 chr2 74500000 74599999 chr18 34400000 34499999 chr12 25700000 25799999 chr7 146700000 146799999 chr6 52100000 52199999
Mouse	Human closed/ Mouse open	IPR003893	Iroquois-Class Homeodomain Protein	3	0.027229	35.1383	ENSMUSG00000031737, ENSMUSG00000031734, ENSMUSG00000031738	chr8 94800000 94899999 chr8 94300000 94399999 chr8 95200000 95299999
Mouse	Human closed/ Mouse open	GO:0048534	Hemopoietic Or Lymphoid Organ Development	19	0.0255274	36.1072	ENSMUSG00000018914, ENSMUSG00000006932, ENSMUSG00000009900, ENSMUSG00000056772, ENSMUSG00000015579, ENSMUSG00000038855, ENSMUSG00000018501, ENSMUSG00000053977, ENSMUSG00000026117, ENSMUSG00000020097, ENSMUSG00000044220, ENSMUSG00000079562, ENSMUSG00000021453, ENSMUSG00000038227, ENSMUSG00000005871, ENSMUSG00000020644, ENSMUSG00000037846, ENSMUSG00000018916, ENSMUSG00000079560	chr11 54000000 54099999 chr9 120800000 120899999 chr11 59000000 59099999 chr8 91300000 91399999 chr17 26900000 26999999 chr1 182300000 182399999 chr11 62200000 62299999 chr6 71300000 71399999 chr1 36800000 36899999 chr10 60500000 60599999 chr19 43600000 43699999 chr5 33600000 33699999 chr13 51900000 51999999 chr6 52100000 52199999 chr18 34400000 34499999 chr12 25700000 25799999 chr10 67400000 674…
Mouse	Human closed/ Mouse open	CYTOBAND	CYTOBAND 13 B1	6	0.0308554	36.713	ENSMUSG00000021460, ENSMUSG00000035509, ENSMUSG00000021553, ENSMUSG00000063166, ENSMUSG00000021508, ENSMUSG00000049625	chr13 52900000 52999999 chr13 56600000 56699999 chr13 58600000 58699999 chr13 53600000 53699999 chr13 56300000 56399999 chr13 56200000 56299999
Mouse	Human closed/ Mouse open	GO:0001763	Morphogenesis Of A Branching Structure	12	0.0266337	37.3522	ENSMUSG00000040998, ENSMUSG00000038253, ENSMUSG00000006932, ENSMUSG00000042812, ENSMUSG00000046714, ENSMUSG00000042499, ENSMUSG00000041415, ENSMUSG00000030084, ENSMUSG00000023333, ENSMUSG00000001819, ENSMUSG00000038210, ENSMUSG00000048616	chr3 132500000 132599999 chr6 52100000 52199999 chr9 120800000 120899999 chr8 123600000 123699999 chr8 123600000 123699999 chr2 74500000 74599999 chr12 105900000 105999999 chr6 89200000 89299999 chr9 77900000 77999999 chr2 74500000 74599999 chr6 52100000 52199999 chr11 89100000 89199999
Mouse	Human closed/ Mouse open	GO:0014013	Regulation Of Gliogenesis	4	0.0275836	38.4029	ENSMUSG00000024735, ENSMUSG00000021379, ENSMUSG00000041309, ENSMUSG00000048616	chr19 10900000 10999999 chr13 48300000 48399999 chr7 146700000 146799999 chr11 89100000 89199999
Mouse	Human closed/ Mouse open	GO:0045685	Regulation Of Glial Cell Differentiation	4	0.0275836	38.4029	ENSMUSG00000024735, ENSMUSG00000021379, ENSMUSG00000041309, ENSMUSG00000048616	chr19 10900000 10999999 chr13 48300000 48399999 chr7 146700000 146799999 chr11 89100000 89199999
Mouse	Human closed/ Mouse open	GO:0021675	Nerve Development	5	0.0288527	39.7808	ENSMUSG00000029844, ENSMUSG00000079277, ENSMUSG00000041730, ENSMUSG00000022528, ENSMUSG00000079560	chr6 52100000 52199999 chr2 74500000 74599999 chr14 33400000 33499999 chr16 30000000 30099999 chr6 52100000 52199999
Mouse	Human closed/ Mouse open	CYTOBAND	CYTOBAND 11 B3	8	0.0354175	40.9252	ENSMUSG00000020905, ENSMUSG00000020910, ENSMUSG00000033044, ENSMUSG00000020904, ENSMUSG00000048070, ENSMUSG00000050270, ENSMUSG00000055134, ENSMUSG00000078967	chr11 67700000 67799999 chr11 66800000 66899999 chr11 67600000 67699999 chr11 67700000 67799999 chr11 66700000 66799999 chr11 66800000 66899999 chr11 67700000 67799999 chr8 95200000 95299999
Mouse	Human closed/ Mouse open	CYTOBAND	CYTOBAND 6 F1	5	0.0366382	42.0071	ENSMUSG00000072829, ENSMUSG00000071237, ENSMUSG00000059689, ENSMUSG00000084178, ENSMUSG00000030180	chr6 117600000 117699999 chr6 117700000 117799999 chr6 117700000 117799999 chr2 145300000 145399999 chr6 120300000 120399999
Mouse	Human closed/ Mouse open	GO:0005667	Transcription Factor Complex	16	0.0428008	44.3301	ENSMUSG00000001823, ENSMUSG00000006932, ENSMUSG00000015579, ENSMUSG00000055116, ENSMUSG00000023333, ENSMUSG00000046179, ENSMUSG00000031666, ENSMUSG00000075000, ENSMUSG00000033237, ENSMUSG00000038227, ENSMUSG00000014767, ENSMUSG00000037373, ENSMUSG00000000938, ENSMUSG00000038210, ENSMUSG00000021095, ENSMUSG00000006599	chr2 74500000 74599999 chr9 120800000 120899999 chr17 26900000 26999999 chr7 120400000 120499999 chr9 77900000 77999999 chr7 56100000 56199999 chr8 93600000 93699999 chr10 66700000 66799999 chr15 96100000 96199999 chr6 52100000 52199999 chr17 15600000 15699999 chr5 33600000 33699999 chr6 52100000 52199999 chr6 52100000 52199999 chr12 105700000 105799999 chr7 54000000 54099999
Mouse	Human closed/ Mouse open	GO:0001657	Ureteric Bud Development	6	0.0332539	44.3377	ENSMUSG00000040998, ENSMUSG00000031665, ENSMUSG00000046714, ENSMUSG00000042499, ENSMUSG00000038210, ENSMUSG00000048616	chr3 132500000 132599999 chr8 91500000 91599999 chr8 123600000 123699999 chr2 74500000 74599999 chr6 52100000 52199999 chr11 89100000 89199999
Mouse	Human closed/ Mouse open	GO:0045095	Keratin Filament	6	0.0434053	44.7989	ENSMUSG00000048699, ENSMUSG00000067614, ENSMUSG00000067613, ENSMUSG00000044294, ENSMUSG00000049548, ENSMUSG00000022986	chr15 101300000 101399999 chr15 101300000 101399999 chr15 101300000 101399999 chr15 101300000 101399999 chr15 101300000 101399999 chr15 101300000 101399999
Mouse	Human closed/ Mouse open	GO:0030522	Intracellular Receptor-Mediated Signaling Pathway	5	0.0337239	44.8046	ENSMUSG00000015846, ENSMUSG00000063415, ENSMUSG00000013584, ENSMUSG00000028410, ENSMUSG00000015843	chr2 27500000 27599999 chr6 84500000 84599999 chr9 71100000 71199999 chr4 40600000 40699999 chr1 169500000 169599999
Mouse	Human closed/ Mouse open	GO:0035137	Hindlimb Morphogenesis	5	0.0337239	44.8046	ENSMUSG00000006932, ENSMUSG00000043342, ENSMUSG00000041415, ENSMUSG00000050368, ENSMUSG00000033282	chr9 120800000 120899999 chr2 74500000 74599999 chr12 105900000 105999999 chr2 74500000 74599999 chr8 93700000 93799999
Mouse	Human closed/ Mouse open	GO:0045665	Negative Regulation Of Neuron Differentiation	5	0.0337239	44.8046	ENSMUSG00000024735, ENSMUSG00000014704, ENSMUSG00000021379, ENSMUSG00000031734, ENSMUSG00000022528	chr19 10900000 10999999 chr6 52100000 52199999 chr13 48300000 48399999 chr8 94300000 94399999 chr16 30000000 30099999
Mouse	Human closed/ Mouse open	GO:0019842	Vitamin Binding	10	0.0412628	46.2782	ENSMUSG00000020182, ENSMUSG00000035105, ENSMUSG00000026272, ENSMUSG00000021913, ENSMUSG00000075023, ENSMUSG00000040272, ENSMUSG00000026621, ENSMUSG00000073481, ENSMUSG00000020097, ENSMUSG00000025190	chr11 11700000 11799999 chr12 55200000 55299999 chr1 95000000 95099999 chr14 33100000 33199999 chr2 93700000 93799999 chr2 93600000 93699999 chr1 186600000 186699999 chr1 186600000 186699999 chr10 60500000 60599999 chr19 43500000 43599999
Mouse	Human closed/ Mouse open	IPR004838	Aminotransferases, Class-I, Pyridoxal-Phosphate-Binding Site	3	0.0393662	46.7302	ENSMUSG00000075023, ENSMUSG00000040272, ENSMUSG00000025190	chr2 93700000 93799999 chr2 93600000 93699999 chr19 43500000 43599999
Mouse	Human closed/ Mouse open	GO:0002520	Immune System Development	19	0.0363458	47.3424	ENSMUSG00000018914, ENSMUSG00000006932, ENSMUSG00000009900, ENSMUSG00000056772, ENSMUSG00000015579, ENSMUSG00000038855, ENSMUSG00000018501, ENSMUSG00000053977, ENSMUSG00000026117, ENSMUSG00000020097, ENSMUSG00000044220, ENSMUSG00000079562, ENSMUSG00000021453, ENSMUSG00000038227, ENSMUSG00000005871, ENSMUSG00000020644, ENSMUSG00000037846, ENSMUSG00000018916, ENSMUSG00000079560	chr11 54000000 54099999 chr9 120800000 120899999 chr11 59000000 59099999 chr8 91300000 91399999 chr17 26900000 26999999 chr1 182300000 182399999 chr11 62200000 62299999 chr6 71300000 71399999 chr1 36800000 36899999 chr10 60500000 60599999 chr19 43600000 43699999 chr5 33600000 33699999 chr13 51900000 51999999 chr6 52100000 52199999 chr18 34400000 34499999 chr12 25700000 25799999 chr10 67400000 674…
Mouse	Human closed/ Mouse open	CYTOBAND	CYTOBAND 12 E	7	0.0455153	49.3373	ENSMUSG00000021886, ENSMUSG00000033854, ENSMUSG00000021007, ENSMUSG00000021102, ENSMUSG00000021190, ENSMUSG00000051166, ENSMUSG00000054150	chr12 99500000 99599999 chr12 99700000 99799999 chr12 99800000 99899999 chr12 106200000 106299999 chr12 103600000 103699999 chr12 100000000 100099999 chr12 106200000 106299999
Mouse	Human closed/ Mouse open	GO:0006357	Regulation Of Transcription From RNA Polymerase II Promoter	34	0.0387067	49.5331	ENSMUSG00000059077, ENSMUSG00000046714, ENSMUSG00000015579, ENSMUSG00000055116, ENSMUSG00000060206, ENSMUSG00000018501, ENSMUSG00000022528, ENSMUSG00000056493, ENSMUSG00000015843, ENSMUSG00000014704, ENSMUSG00000043342, ENSMUSG00000015846, ENSMUSG00000033237, ENSMUSG00000020037, ENSMUSG00000037373, ENSMUSG00000041309, ENSMUSG00000021095, ENSMUSG00000006932, ENSMUSG00000072872, ENSMUSG00000034297,…	chr7 120500000 120599999 chr8 123600000 123699999 chr17 26900000 26999999 chr7 120400000 120499999 chr4 55000000 55099999 chr11 62200000 62299999 chr16 30000000 30099999 chr5 142900000 142999999 chr1 169500000 169599999 chr6 52100000 52199999 chr2 74500000 74599999 chr2 27500000 27599999 chr15 96100000 96199999 chr10 84200000 84299999 chr5 33600000 33699999 chr7 146700000 146799999 chr12 10570000…
Mouse	Human closed/ Mouse open	GO:0035270	Endocrine System Development	8	0.0387976	49.6158	ENSMUSG00000038253, ENSMUSG00000079277, ENSMUSG00000015579, ENSMUSG00000041309, ENSMUSG00000022528, ENSMUSG00000048616, ENSMUSG00000068452, ENSMUSG00000079560	chr6 52100000 52199999 chr2 74500000 74599999 chr17 26900000 26999999 chr7 146700000 146799999 chr16 30000000 30099999 chr11 89100000 89199999 chr2 122100000 122199999 chr6 52100000 52199999
Mouse	Human closed/ Mouse open	GO:0006878	Cellular Copper Ion Homeostasis	3	0.0417945	52.2689	ENSMUSG00000079037, ENSMUSG00000069844, ENSMUSG00000027338	chr2 131700000 131799999 chr11 66800000 66899999 chr2 131700000 131799999
Mouse	Human closed/ Mouse open	GO:0046632	Alpha-Beta T Cell Differentiation	4	0.0419457	52.3993	ENSMUSG00000021453, ENSMUSG00000018501, ENSMUSG00000026117, ENSMUSG00000044220	chr13 51900000 51999999 chr11 62200000 62299999 chr1 36800000 36899999 chr19 43600000 43699999
Mouse	Human closed/ Mouse open	GO:0060324	Face Development	4	0.0419457	52.3993	ENSMUSG00000040268, ENSMUSG00000029231, ENSMUSG00000013584, ENSMUSG00000020097	chr7 138000000 138099999 chr5 75500000 75599999 chr9 71100000 71199999 chr10 60500000 60599999
Mouse	Human closed/ Mouse open	GO:0009953	Dorsal/Ventral Pattern Formation	7	0.0451209	55.0595	ENSMUSG00000014704, ENSMUSG00000006932, ENSMUSG00000042499, ENSMUSG00000005871, ENSMUSG00000041309, ENSMUSG00000038210, ENSMUSG00000021095	chr6 52100000 52199999 chr9 120800000 120899999 chr2 74500000 74599999 chr18 34400000 34499999 chr7 146700000 146799999 chr6 52100000 52199999 chr12 105700000 105799999
Mouse	Human closed/ Mouse open	CYTOBAND	CYTOBAND 11 35.0 CM	3	0.054272	55.7146	ENSMUSG00000020908, ENSMUSG00000033196, ENSMUSG00000084178	chr11 66900000 66999999 chr11 66900000 66999999 chr2 145300000 145399999
Mouse	Human closed/ Mouse open	CYTOBAND	CYTOBAND 5 G2|5 82.0 CM	3	0.054272	55.7146	ENSMUSG00000025855, ENSMUSG00000025856, ENSMUSG00000056493	chr5 139500000 139599999 chr5 139400000 139499999 chr5 142900000 142999999
Mouse	Human closed/ Mouse open	GO:0000228	Nuclear Chromosome	9	0.060093	56.388	ENSMUSG00000026484, ENSMUSG00000015937, ENSMUSG00000032555, ENSMUSG00000002870, ENSMUSG00000032065, ENSMUSG00000024045, ENSMUSG00000068039, ENSMUSG00000030619, ENSMUSG00000026622	chr1 153300000 153399999 chr13 56200000 56299999 chr9 103200000 103299999 chr6 88800000 88899999 chr9 50300000 50399999 chr17 32400000 32499999 chr17 13100000 13199999 chr7 97100000 97199999 chr1 193600000 193699999
Mouse	Human closed/ Mouse open	CYTOBAND	CYTOBAND 5 C3.3	4	0.05644	57.1736	ENSMUSG00000067206, ENSMUSG00000029156, ENSMUSG00000051674, ENSMUSG00000029155	chr5 74000000 74099999 chr5 74000000 74099999 chr5 73900000 73999999 chr5 74000000 74099999
Mouse	Human closed/ Mouse open	GO:0065003	Macromolecular Complex Assembly	19	0.0482934	57.5771	ENSMUSG00000079037, ENSMUSG00000026833, ENSMUSG00000015937, ENSMUSG00000002870, ENSMUSG00000019773, ENSMUSG00000055994, ENSMUSG00000036251, ENSMUSG00000022100, ENSMUSG00000041415, ENSMUSG00000071237, ENSMUSG00000037894, ENSMUSG00000020098, ENSMUSG00000045022, ENSMUSG00000001767, ENSMUSG00000005871, ENSMUSG00000014767, ENSMUSG00000069844, ENSMUSG00000027338, ENSMUSG00000022353	chr2 131700000 131799999 chr2 28000000 28099999 chr13 56200000 56299999 chr6 88800000 88899999 chr10 4500000 4599999 chr8 91100000 91199999 chr1 90200000 90299999 chr14 71100000 71199999 chr12 105900000 105999999 chr6 117700000 117799999 chr3 137500000 137599999 chr10 60500000 60599999 chr13 99700000 99799999 chr2 145700000 145799999 chr18 34400000 34499999 chr17 15600000 15699999 chr11 66800000 …
Mouse	Human closed/ Mouse open	GO:0030529	Ribonucleoprotein Complex	25	0.0627955	58.0375	ENSMUSG00000007892, ENSMUSG00000036860, ENSMUSG00000066362, ENSMUSG00000056772, ENSMUSG00000061983, ENSMUSG00000025081, ENSMUSG00000027193, ENSMUSG00000036712, ENSMUSG00000065269, ENSMUSG00000063166, ENSMUSG00000005687, ENSMUSG00000084178, ENSMUSG00000057322, ENSMUSG00000041415, ENSMUSG00000071237, ENSMUSG00000032553, ENSMUSG00000008683, ENSMUSG00000001767, ENSMUSG00000024735, ENSMUSG00000040140,…	chr9 61700000 61799999 chr11 59000000 59099999 chr8 89500000 89599999 chr8 91300000 91399999 chr10 23500000 23599999 chr19 56900000 56999999 chr2 94200000 94299999 chr8 91200000 91299999 chr6 148500000 148599999 chr13 53600000 53699999 chr3 102900000 102999999 chr2 145300000 145399999 chr11 114500000 114599999 chr12 105900000 105999999 chr6 117700000 117799999 chr9 103000000 103099999 chr7 125200…
Mouse	Human closed/ Mouse open	IPR011993	Pleckstrin Homology-Type	17	0.0540144	58.1367	ENSMUSG00000035818, ENSMUSG00000040268, ENSMUSG00000028159, ENSMUSG00000025083, ENSMUSG00000038764, ENSMUSG00000031714, ENSMUSG00000048285, ENSMUSG00000027351, ENSMUSG00000022102, ENSMUSG00000046546, ENSMUSG00000038894, ENSMUSG00000005732, ENSMUSG00000026594, ENSMUSG00000037846, ENSMUSG00000021009, ENSMUSG00000006599, ENSMUSG00000059182	chr19 56500000 56599999 chr7 138000000 138099999 chr3 137600000 137699999 chr19 57000000 57099999 chr4 57200000 57299999 chr8 83300000 83399999 chr12 71900000 71999999 chr2 116900000 116999999 chr14 71100000 71199999 chr16 30600000 30699999 chr8 10900000 10999999 chr16 18200000 18299999 chr1 158800000 158899999 chr10 67400000 67499999 chr12 99900000 99999999 chr7 54000000 54099999 chr6 51800000 5…
Mouse	Human closed/ Mouse open	GO:0007507	Heart Development	15	0.0490271	58.1401	ENSMUSG00000006932, ENSMUSG00000025076, ENSMUSG00000009900, ENSMUSG00000061393, ENSMUSG00000046714, ENSMUSG00000041415, ENSMUSG00000015579, ENSMUSG00000021469, ENSMUSG00000031714, ENSMUSG00000033282, ENSMUSG00000013584, ENSMUSG00000015846, ENSMUSG00000020644, ENSMUSG00000033016, ENSMUSG00000026837	chr9 120800000 120899999 chr19 56400000 56499999 chr11 59000000 59099999 chr9 119300000 119399999 chr8 123600000 123699999 chr12 105900000 105999999 chr17 26900000 26999999 chr13 53500000 53599999 chr8 83300000 83399999 chr8 93700000 93799999 chr9 71100000 71199999 chr2 27500000 27599999 chr12 25700000 25799999 chr18 80800000 80899999 chr2 27800000 27899999
Mouse	Human closed/ Mouse open	GO:0046631	Alpha-Beta T Cell Activation	4	0.0502768	59.0829	ENSMUSG00000021453, ENSMUSG00000018501, ENSMUSG00000026117, ENSMUSG00000044220	chr13 51900000 51999999 chr11 62200000 62299999 chr1 36800000 36899999 chr19 43600000 43699999
Mouse	Human closed/ Mouse open	GO:0033077	T Cell Differentiation In The Thymus	5	0.0510385	59.6477	ENSMUSG00000006932, ENSMUSG00000056772, ENSMUSG00000005871, ENSMUSG00000038855, ENSMUSG00000026117	chr9 120800000 120899999 chr8 91300000 91399999 chr18 34400000 34499999 chr1 182300000 182399999 chr1 36800000 36899999
Mouse	Human closed/ Mouse open	GO:0005654	Nucleoplasm	31	0.0657366	59.7668	ENSMUSG00000028411, ENSMUSG00000001823, ENSMUSG00000026917, ENSMUSG00000015579, ENSMUSG00000055116, ENSMUSG00000023333, ENSMUSG00000046179, ENSMUSG00000031666, ENSMUSG00000033237, ENSMUSG00000060475, ENSMUSG00000037373, ENSMUSG00000038210, ENSMUSG00000030619, ENSMUSG00000021095, ENSMUSG00000006932, ENSMUSG00000022538, ENSMUSG00000072872, ENSMUSG00000034297, ENSMUSG00000071237, ENSMUSG00000001767,…	chr4 40600000 40699999 chr2 74500000 74599999 chr2 27300000 27399999 chr17 26900000 26999999 chr7 120400000 120499999 chr9 77900000 77999999 chr7 56100000 56199999 chr8 93600000 93699999 chr15 96100000 96199999 chr17 13100000 13199999 chr5 33600000 33699999 chr6 52100000 52199999 chr7 97100000 97199999 chr12 105700000 105799999 chr9 120800000 120899999 chr16 30500000 30599999 chr6 100200000 10029…
Mouse	Human closed/ Mouse open	GO:0051094	Positive Regulation Of Developmental Process	15	0.0513199	59.8545	ENSMUSG00000018914, ENSMUSG00000006932, ENSMUSG00000039377, ENSMUSG00000028978, ENSMUSG00000042499, ENSMUSG00000015579, ENSMUSG00000038855, ENSMUSG00000026117, ENSMUSG00000024735, ENSMUSG00000031734, ENSMUSG00000079277, ENSMUSG00000005871, ENSMUSG00000020644, ENSMUSG00000041309, ENSMUSG00000038210	chr11 54000000 54099999 chr9 120800000 120899999 chr1 186500000 186599999 chr5 23800000 23899999 chr2 74500000 74599999 chr17 26900000 26999999 chr1 182300000 182399999 chr1 36800000 36899999 chr19 10900000 10999999 chr8 94300000 94399999 chr2 74500000 74599999 chr18 34400000 34499999 chr12 25700000 25799999 chr7 146700000 146799999 chr6 52100000 52199999
Mouse	Human closed/ Mouse open	GO:0016328	Lateral Plasma Membrane	3	0.0663052	60.0935	ENSMUSG00000029015, ENSMUSG00000006932, ENSMUSG00000005871	chr5 21300000 21399999 chr9 120800000 120899999 chr18 34400000 34499999
Mouse	Human closed/ Mouse open	CYTOBAND	CYTOBAND 16 B2	5	0.0610194	60.1095	ENSMUSG00000046546, ENSMUSG00000022537, ENSMUSG00000047953, ENSMUSG00000022533, ENSMUSG00000075286	chr16 30600000 30699999 chr16 30500000 30599999 chr16 30300000 30399999 chr16 30300000 30399999 chr16 29900000 29999999
Mouse	Human closed/ Mouse open	GO:0003682	Chromatin Binding	11	0.0637707	62.1544	ENSMUSG00000006932, ENSMUSG00000026484, ENSMUSG00000015937, ENSMUSG00000024642, ENSMUSG00000046714, ENSMUSG00000015579, ENSMUSG00000020037, ENSMUSG00000024045, ENSMUSG00000050368, ENSMUSG00000001819, ENSMUSG00000030619	chr9 120800000 120899999 chr1 153300000 153399999 chr13 56200000 56299999 chr19 14500000 14599999 chr8 123600000 123699999 chr17 26900000 26999999 chr10 84200000 84299999 chr17 32400000 32499999 chr2 74500000 74599999 chr2 74500000 74599999 chr7 97100000 97199999
Mouse	Human closed/ Mouse open	CYTOBAND	CYTOBAND 3 E1	4	0.0657865	62.9658	ENSMUSG00000046999, ENSMUSG00000063166, ENSMUSG00000043300, ENSMUSG00000078967	chr3 68600000 68699999 chr13 53600000 53699999 chr3 69300000 69399999 chr8 95200000 95299999
Mouse	Human closed/ Mouse open	GO:0014014	Negative Regulation Of Gliogenesis	3	0.0563396	63.3796	ENSMUSG00000021379, ENSMUSG00000041309, ENSMUSG00000048616	chr13 48300000 48399999 chr7 146700000 146799999 chr11 89100000 89199999
Mouse	Human closed/ Mouse open	GO:0045686	Negative Regulation Of Glial Cell Differentiation	3	0.0563396	63.3796	ENSMUSG00000021379, ENSMUSG00000041309, ENSMUSG00000048616	chr13 48300000 48399999 chr7 146700000 146799999 chr11 89100000 89199999
Mouse	Human closed/ Mouse open	GO:0055070	Copper Ion Homeostasis	3	0.0563396	63.3796	ENSMUSG00000079037, ENSMUSG00000069844, ENSMUSG00000027338	chr2 131700000 131799999 chr11 66800000 66899999 chr2 131700000 131799999
Mouse	Human closed/ Mouse open	GO:0042592	Homeostatic Process	31	0.0569548	63.791	ENSMUSG00000062078, ENSMUSG00000059077, ENSMUSG00000028158, ENSMUSG00000038319, ENSMUSG00000056772, ENSMUSG00000035283, ENSMUSG00000020847, ENSMUSG00000036251, ENSMUSG00000018501, ENSMUSG00000005871, ENSMUSG00000054509, ENSMUSG00000041309, ENSMUSG00000031068, ENSMUSG00000021102, ENSMUSG00000027338, ENSMUSG00000006932, ENSMUSG00000033688, ENSMUSG00000079037, ENSMUSG00000018217, ENSMUSG00000050824,…	chr17 10400000 10499999 chr7 120500000 120599999 chr3 137700000 137799999 chr5 23800000 23899999 chr8 91300000 91399999 chr19 56700000 56799999 chr11 75600000 75699999 chr1 90200000 90299999 chr11 62200000 62299999 chr18 34400000 34499999 chr14 57200000 57299999 chr7 146700000 146799999 chr7 144600000 144699999 chr12 106200000 106299999 chr2 131700000 131799999 chr9 120800000 120899999 chr9 10310…
Mouse	Human closed/ Mouse open	GO:0051216	Cartilage Development	8	0.0574199	64.0991	ENSMUSG00000038253, ENSMUSG00000079277, ENSMUSG00000042499, ENSMUSG00000021464, ENSMUSG00000032179, ENSMUSG00000038210, ENSMUSG00000048616, ENSMUSG00000079560	chr6 52100000 52199999 chr2 74500000 74599999 chr2 74500000 74599999 chr13 53200000 53299999 chr9 75600000 75699999 chr6 52100000 52199999 chr11 89100000 89199999 chr6 52100000 52199999
Mouse	Human closed/ Mouse open	IPR003347	Transcription Factor Jumonji/Aspartyl Beta-Hydroxylase	4	0.0639334	64.5148	ENSMUSG00000042599, ENSMUSG00000053470, ENSMUSG00000036819, ENSMUSG00000030180	chr6 39100000 39199999 chr6 71500000 71599999 chr11 59200000 59299999 chr6 120300000 120399999
Mouse	Human closed/ Mouse open	GO:0060322	Head Development	4	0.0593438	65.3476	ENSMUSG00000040268, ENSMUSG00000029231, ENSMUSG00000013584, ENSMUSG00000020097	chr7 138000000 138099999 chr5 75500000 75599999 chr9 71100000 71199999 chr10 60500000 60599999
Mouse	Human closed/ Mouse open	IPR000159	Ras-Association	5	0.0658346	65.6283	ENSMUSG00000029576, ENSMUSG00000001768, ENSMUSG00000037533, ENSMUSG00000068036, ENSMUSG00000027339	chr5 142900000 142999999 chr2 145600000 145699999 chr11 54400000 54499999 chr17 13900000 13999999 chr2 131800000 131899999
Mouse	Human closed/ Mouse open	GO:0030900	Forebrain Development	12	0.0630637	67.6464	ENSMUSG00000006932, ENSMUSG00000021379, ENSMUSG00000009900, ENSMUSG00000030852, ENSMUSG00000020037, ENSMUSG00000018501, ENSMUSG00000033282, ENSMUSG00000022528, ENSMUSG00000013584, ENSMUSG00000048616, ENSMUSG00000068452, ENSMUSG00000021095	chr9 120800000 120899999 chr13 48300000 48399999 chr11 59000000 59099999 chr7 137800000 137899999 chr10 84200000 84299999 chr11 62200000 62299999 chr8 93700000 93799999 chr16 30000000 30099999 chr9 71100000 71199999 chr11 89100000 89199999 chr2 122100000 122199999 chr12 105700000 105799999
Mouse	Human closed/ Mouse open	GO:0031399	Regulation Of Protein Modification Process	12	0.0630637	67.6464	ENSMUSG00000018914, ENSMUSG00000037706, ENSMUSG00000031667, ENSMUSG00000025855, ENSMUSG00000021754, ENSMUSG00000019927, ENSMUSG00000019773, ENSMUSG00000055994, ENSMUSG00000025856, ENSMUSG00000031714, ENSMUSG00000018501, ENSMUSG00000037075	chr11 54000000 54099999 chr7 150200000 150299999 chr8 93600000 93699999 chr5 139500000 139599999 chr13 112500000 112599999 chr10 70700000 70799999 chr10 4500000 4599999 chr8 91100000 91199999 chr5 139400000 139499999 chr8 83300000 83399999 chr11 62200000 62299999 chr15 58700000 58799999
Mouse	Human closed/ Mouse open	GO:0040014	Regulation Of Multicellular Organism Growth	7	0.0634297	67.8646	ENSMUSG00000036840, ENSMUSG00000024978, ENSMUSG00000035283, ENSMUSG00000027665, ENSMUSG00000018501, ENSMUSG00000021190, ENSMUSG00000020097	chr8 89200000 89299999 chr19 55100000 55199999 chr19 56700000 56799999 chr3 32300000 32399999 chr11 62200000 62299999 chr12 103600000 103699999 chr10 60500000 60599999
Mouse	Human closed/ Mouse open	GO:0014704	Intercalated Disc	3	0.0822629	68.3191	ENSMUSG00000049134, ENSMUSG00000006932, ENSMUSG00000032511	chr19 56400000 56499999 chr9 120800000 120899999 chr9 119400000 119499999
Mouse	Human closed/ Mouse open	CYTOBAND	CYTOBAND 12 C1	5	0.0757487	68.3307	ENSMUSG00000035105, ENSMUSG00000035247, ENSMUSG00000071329, ENSMUSG00000035148, ENSMUSG00000020955	chr12 55200000 55299999 chr12 52800000 52899999 chr12 55500000 55599999 chr12 53100000 53199999 chr12 52800000 52899999
Mouse	Human closed/ Mouse open	CYTOBAND	CYTOBAND 17 A1	4	0.0757891	68.3509	ENSMUSG00000060475, ENSMUSG00000050459, ENSMUSG00000073460, ENSMUSG00000059408	chr17 13100000 13199999 chr7 120500000 120599999 chr17 13000000 13099999 chr17 13000000 13099999
Mouse	Human closed/ Mouse open	CYTOBAND	CYTOBAND 9 D	6	0.076568	68.738	ENSMUSG00000034910, ENSMUSG00000036030, ENSMUSG00000055125, ENSMUSG00000066478, ENSMUSG00000038535, ENSMUSG00000032204	chr9 72700000 72799999 chr9 72700000 72799999 chr9 67600000 67699999 chr9 73000000 73099999 chr9 72100000 72199999 chr9 70900000 70999999
Mouse	Human closed/ Mouse open	PIRSF000429	Ac-CoA_Ac_transf	3	0.0840287	68.8642	ENSMUSG00000023832, ENSMUSG00000062480, ENSMUSG00000072917	chr17 13100000 13199999 chr17 13100000 13199999 chr6 89000000 89099999
Mouse	Human closed/ Mouse open	IPR017448	Speract/Scavenger Receptor Related	4	0.07369	69.8914	ENSMUSG00000024670, ENSMUSG00000025185, ENSMUSG00000024669, ENSMUSG00000006204	chr19 10800000 10899999 chr19 42600000 42699999 chr19 10800000 10899999 chr7 138300000 138399999
Mouse	Human closed/ Mouse open	GO:0045944	Positive Regulation Of Transcription From RNA Polymerase II Promoter	22	0.0672601	70.067	ENSMUSG00000006932, ENSMUSG00000059077, ENSMUSG00000034297, ENSMUSG00000046714, ENSMUSG00000050368, ENSMUSG00000015579, ENSMUSG00000055116, ENSMUSG00000038236, ENSMUSG00000060206, ENSMUSG00000022528, ENSMUSG00000001819, ENSMUSG00000044220, ENSMUSG00000027544, ENSMUSG00000015843, ENSMUSG00000029844, ENSMUSG00000014704, ENSMUSG00000043342, ENSMUSG00000015846, ENSMUSG00000033237, ENSMUSG00000020037,…	chr9 120800000 120899999 chr7 120500000 120599999 chr11 86100000 86199999 chr8 123600000 123699999 chr2 74500000 74599999 chr17 26900000 26999999 chr7 120400000 120499999 chr6 52100000 52199999 chr4 55000000 55099999 chr16 30000000 30099999 chr2 74500000 74599999 chr19 43600000 43699999 chr2 168300000 168399999 chr1 169500000 169599999 chr6 52100000 52199999 chr6 52100000 52199999 chr2 74500000 7…
Mouse	Human closed/ Mouse open	GO:0048547	Gut Morphogenesis	4	0.0691177	71.0831	ENSMUSG00000039377, ENSMUSG00000061393, ENSMUSG00000042812, ENSMUSG00000044220	chr1 186500000 186599999 chr9 119300000 119399999 chr8 123600000 123699999 chr19 43600000 43699999
Mouse	Human closed/ Mouse open	GO:0009967	Positive Regulation Of Signal Transduction	12	0.0696062	71.3448	ENSMUSG00000040998, ENSMUSG00000018914, ENSMUSG00000006932, ENSMUSG00000059077, ENSMUSG00000055994, ENSMUSG00000038855, ENSMUSG00000031714, ENSMUSG00000034117, ENSMUSG00000027852, ENSMUSG00000053977, ENSMUSG00000026117, ENSMUSG00000058488	chr3 132500000 132599999 chr11 54000000 54099999 chr9 120800000 120899999 chr7 120500000 120599999 chr8 91100000 91199999 chr1 182300000 182399999 chr8 83300000 83399999 chr19 11000000 11099999 chr3 102800000 102899999 chr6 71300000 71399999 chr1 36800000 36899999 chr5 151700000 151799999
Mouse	Human closed/ Mouse open	GO:0003735	Structural Constituent Of Ribosome	11	0.0816761	71.5321	ENSMUSG00000057322, ENSMUSG00000008683, ENSMUSG00000007892, ENSMUSG00000036860, ENSMUSG00000066362, ENSMUSG00000034211, ENSMUSG00000056772, ENSMUSG00000061983, ENSMUSG00000046411, ENSMUSG00000084178, ENSMUSG00000036712	chr11 114500000 114599999 chr7 125200000 125299999 chr9 61700000 61799999 chr11 59000000 59099999 chr8 89500000 89599999 chr5 130200000 130299999 chr8 91300000 91399999 chr10 23500000 23599999 chr7 122000000 122099999 chr2 145300000 145399999 chr8 91200000 91299999
Mouse	Human closed/ Mouse open	GO:0002009	Morphogenesis Of An Epithelium	13	0.0700501	71.5808	ENSMUSG00000006932, ENSMUSG00000038253, ENSMUSG00000042812, ENSMUSG00000042499, ENSMUSG00000027562, ENSMUSG00000035247, ENSMUSG00000001819, ENSMUSG00000044220, ENSMUSG00000013584, ENSMUSG00000040998, ENSMUSG00000030084, ENSMUSG00000038210, ENSMUSG00000048616	chr9 120800000 120899999 chr6 52100000 52199999 chr8 123600000 123699999 chr2 74500000 74599999 chr3 14800000 14899999 chr12 52800000 52899999 chr2 74500000 74599999 chr19 43600000 43699999 chr9 71100000 71199999 chr3 132500000 132599999 chr6 89200000 89299999 chr6 52100000 52199999 chr11 89100000 89199999
Mouse	Human closed/ Mouse open	GO:0043933	Macromolecular Complex Subunit Organization	20	0.0705491	71.8438	ENSMUSG00000079037, ENSMUSG00000026833, ENSMUSG00000015937, ENSMUSG00000019774, ENSMUSG00000002870, ENSMUSG00000019773, ENSMUSG00000055994, ENSMUSG00000036251, ENSMUSG00000022100, ENSMUSG00000041415, ENSMUSG00000071237, ENSMUSG00000037894, ENSMUSG00000020098, ENSMUSG00000045022, ENSMUSG00000001767, ENSMUSG00000005871, ENSMUSG00000014767, ENSMUSG00000069844, ENSMUSG00000027338, ENSMUSG00000022353	chr2 131700000 131799999 chr2 28000000 28099999 chr13 56200000 56299999 chr10 4500000 4599999 chr6 88800000 88899999 chr10 4500000 4599999 chr8 91100000 91199999 chr1 90200000 90299999 chr14 71100000 71199999 chr12 105900000 105999999 chr6 117700000 117799999 chr3 137500000 137599999 chr10 60500000 60599999 chr13 99700000 99799999 chr2 145700000 145799999 chr18 34400000 34499999 chr17 15600000 15…
Mouse	Human closed/ Mouse open	IPR001092	Basic Helix-Loop-Helix Dimerisation Region BHLH	9	0.0777359	71.8889	ENSMUSG00000010476, ENSMUSG00000009248, ENSMUSG00000021379, ENSMUSG00000048904, ENSMUSG00000055116, ENSMUSG00000048540, ENSMUSG00000020644, ENSMUSG00000022528, ENSMUSG00000059625	chr7 144400000 144499999 chr7 150100000 150199999 chr13 48300000 48399999 chr13 56300000 56399999 chr7 120400000 120499999 chr3 101800000 101899999 chr12 25700000 25799999 chr16 30000000 30099999 chr2 25700000 25799999
Mouse	Human closed/ Mouse open	GO:0031225	Anchored To Membrane	12	0.0911909	72.2062	ENSMUSG00000032549, ENSMUSG00000020010, ENSMUSG00000079037, ENSMUSG00000024979, ENSMUSG00000034220, ENSMUSG00000031812, ENSMUSG00000053119, ENSMUSG00000079056, ENSMUSG00000027852, ENSMUSG00000022103, ENSMUSG00000027338, ENSMUSG00000028410	chr9 103000000 103099999 chr10 23500000 23599999 chr2 131700000 131799999 chr19 55200000 55299999 chr1 94700000 94799999 chr8 124100000 124199999 chr6 71500000 71599999 chr2 127300000 127399999 chr3 102800000 102899999 chr14 71300000 71399999 chr2 131700000 131799999 chr4 40600000 40699999
Mouse	Human closed/ Mouse open	GO:0016620	Oxidoreductase Activity, Acting On The Aldehyde Or Oxo Group Of Donors, NAD Or NADP As Acceptor	4	0.0839971	72.5749	ENSMUSG00000028737, ENSMUSG00000013584, ENSMUSG00000030759, ENSMUSG00000078967	chr4 139100000 139199999 chr9 71100000 71199999 chr7 120600000 120699999 chr8 95200000 95299999
Mouse	Human closed/ Mouse open	GO:0043367	CD4-Positive, Alpha Beta T Cell Differentiation	3	0.0723443	72.7712	ENSMUSG00000021453, ENSMUSG00000018501, ENSMUSG00000044220	chr13 51900000 51999999 chr11 62200000 62299999 chr19 43600000 43699999
Mouse	Human closed/ Mouse open	GO:0004712	Protein Serine/Threonine/Tyrosine Kinase Activity	3	0.0846586	72.8654	ENSMUSG00000061393, ENSMUSG00000021754, ENSMUSG00000019577	chr9 119300000 119399999 chr13 112500000 112599999 chr6 5400000 5499999
Mouse	Human closed/ Mouse open	IPR015880	Zinc Finger, C2H2-Like	23	0.0806879	73.2672	ENSMUSG00000028411, ENSMUSG00000037855, ENSMUSG00000040209, ENSMUSG00000039081, ENSMUSG00000059689, ENSMUSG00000060206, ENSMUSG00000050919, ENSMUSG00000002625, ENSMUSG00000053950, ENSMUSG00000031665, ENSMUSG00000043639, ENSMUSG00000033237, ENSMUSG00000002266, ENSMUSG00000054519, ENSMUSG00000002265, ENSMUSG00000024045, ENSMUSG00000039087, ENSMUSG00000038535, ENSMUSG00000044452, ENSMUSG00000070495,…	chr4 40600000 40699999 chr10 67300000 67399999 chr3 9500000 9599999 chr14 22800000 22899999 chr6 117700000 117799999 chr4 55000000 55099999 chr13 99900000 99999999 chr17 32400000 32499999 chr18 80300000 80399999 chr8 91500000 91599999 chr19 53800000 53899999 chr15 96100000 96199999 chr7 6600000 6699999 chr11 59200000 59299999 chr7 6600000 6699999 chr17 32400000 32499999 chr13 37900000 37999999 ch…
Mouse	Human closed/ Mouse open	CYTOBAND	CYTOBAND 12 A1.3	3	0.0864322	73.274	ENSMUSG00000066637, ENSMUSG00000036333, ENSMUSG00000066643	chr12 9000000 9099999 chr12 25700000 25799999 chr12 9000000 9099999
Mouse	Human closed/ Mouse open	GO:0009266	Response To Temperature Stimulus	6	0.0752814	74.2267	ENSMUSG00000051456, ENSMUSG00000035283, ENSMUSG00000036251, ENSMUSG00000041730, ENSMUSG00000039217, ENSMUSG00000030283	chr13 114400000 114499999 chr19 56700000 56799999 chr1 90200000 90299999 chr14 33400000 33499999 chr9 50300000 50399999 chr6 142800000 142899999
Mouse	Human closed/ Mouse open	GO:0030098	Lymphocyte Differentiation	9	0.0754978	74.3309	ENSMUSG00000021453, ENSMUSG00000006932, ENSMUSG00000056772, ENSMUSG00000005871, ENSMUSG00000038855, ENSMUSG00000018501, ENSMUSG00000053977, ENSMUSG00000026117, ENSMUSG00000044220	chr13 51900000 51999999 chr9 120800000 120899999 chr8 91300000 91399999 chr18 34400000 34499999 chr1 182300000 182399999 chr11 62200000 62299999 chr6 71300000 71399999 chr1 36800000 36899999 chr19 43600000 43699999
Mouse	Human closed/ Mouse open	IPR001190	Speract/Scavenger Receptor	4	0.0840622	74.7651	ENSMUSG00000024670, ENSMUSG00000025185, ENSMUSG00000024669, ENSMUSG00000006204	chr19 10800000 10899999 chr19 42600000 42699999 chr19 10800000 10899999 chr7 138300000 138399999
Mouse	Human closed/ Mouse open	IPR002155	Thiolase	3	0.0846861	75.0333	ENSMUSG00000023832, ENSMUSG00000062480, ENSMUSG00000072917	chr17 13100000 13199999 chr17 13100000 13199999 chr6 89000000 89099999
Mouse	Human closed/ Mouse open	IPR006595	CTLH, C-Terminal To LisH Motif	3	0.0846861	75.0333	ENSMUSG00000079562, ENSMUSG00000002222, ENSMUSG00000028409	chr5 33600000 33699999 chr6 71300000 71399999 chr4 40600000 40699999
Mouse	Human closed/ Mouse open	GO:0007423	Sensory Organ Development	16	0.0771162	75.0983	ENSMUSG00000006932, ENSMUSG00000009900, ENSMUSG00000046714, ENSMUSG00000021754, ENSMUSG00000015579, ENSMUSG00000022528, ENSMUSG00000033282, ENSMUSG00000013584, ENSMUSG00000068452, ENSMUSG00000031737, ENSMUSG00000029844, ENSMUSG00000014704, ENSMUSG00000005871, ENSMUSG00000048904, ENSMUSG00000016458, ENSMUSG00000021095	chr9 120800000 120899999 chr11 59000000 59099999 chr8 123600000 123699999 chr13 112500000 112599999 chr17 26900000 26999999 chr16 30000000 30099999 chr8 93700000 93799999 chr9 71100000 71199999 chr2 122100000 122199999 chr8 94800000 94899999 chr6 52100000 52199999 chr6 52100000 52199999 chr18 34400000 34499999 chr13 56300000 56399999 chr2 104900000 104999999 chr12 105700000 105799999
Mouse	Human closed/ Mouse open	GO:0048729	Tissue Morphogenesis	16	0.0771162	75.0983	ENSMUSG00000038253, ENSMUSG00000006932, ENSMUSG00000042812, ENSMUSG00000009900, ENSMUSG00000046714, ENSMUSG00000042499, ENSMUSG00000027562, ENSMUSG00000035247, ENSMUSG00000001819, ENSMUSG00000013584, ENSMUSG00000044220, ENSMUSG00000040998, ENSMUSG00000015846, ENSMUSG00000030084, ENSMUSG00000038210, ENSMUSG00000048616	chr6 52100000 52199999 chr9 120800000 120899999 chr8 123600000 123699999 chr11 59000000 59099999 chr8 123600000 123699999 chr2 74500000 74599999 chr3 14800000 14899999 chr12 52800000 52899999 chr2 74500000 74599999 chr9 71100000 71199999 chr19 43600000 43699999 chr3 132500000 132599999 chr2 27500000 27599999 chr6 89200000 89299999 chr6 52100000 52199999 chr11 89100000 89199999
Mouse	Human closed/ Mouse open	CYTOBAND	CYTOBAND 6 B3	5	0.0920903	75.591	ENSMUSG00000057322, ENSMUSG00000038301, ENSMUSG00000056468, ENSMUSG00000059182, ENSMUSG00000056445	chr11 114500000 114599999 chr6 51500000 51599999 chr6 52100000 52199999 chr6 51800000 51899999 chr6 52100000 52199999
Mouse	Human closed/ Mouse open	GO:0005506	Iron Ion Binding	16	0.0927134	76.1812	ENSMUSG00000040414, ENSMUSG00000033268, ENSMUSG00000033688, ENSMUSG00000028978, ENSMUSG00000022718, ENSMUSG00000024646, ENSMUSG00000040174, ENSMUSG00000032554, ENSMUSG00000030180, ENSMUSG00000068452, ENSMUSG00000053470, ENSMUSG00000014956, ENSMUSG00000035105, ENSMUSG00000023963, ENSMUSG00000032066, ENSMUSG00000063415	chr19 43700000 43799999 chr2 122100000 122199999 chr9 103100000 103199999 chr5 23800000 23899999 chr16 18200000 18299999 chr18 85000000 85099999 chr2 93800000 93899999 chr9 103100000 103199999 chr6 120300000 120399999 chr2 122100000 122199999 chr6 71500000 71599999 chr5 32700000 32799999 chr12 55200000 55299999 chr17 43800000 43899999 chr9 50300000 50399999 chr6 84500000 84599999
Mouse	Human closed/ Mouse open	GO:0002761	Regulation Of Myeloid Leukocyte Differentiation	4	0.0795658	76.2189	ENSMUSG00000018914, ENSMUSG00000006932, ENSMUSG00000005871, ENSMUSG00000020644	chr11 54000000 54099999 chr9 120800000 120899999 chr18 34400000 34499999 chr12 25700000 25799999
Mouse	Human closed/ Mouse open	GO:0019838	Growth Factor Binding	7	0.0928695	76.2415	ENSMUSG00000061393, ENSMUSG00000023830, ENSMUSG00000027193, ENSMUSG00000029231, ENSMUSG00000026837, ENSMUSG00000058488, ENSMUSG00000006205	chr9 119300000 119399999 chr17 12900000 12999999 chr2 94200000 94299999 chr5 75500000 75599999 chr2 27800000 27899999 chr5 151700000 151799999 chr7 138100000 138199999
Mouse	Human closed/ Mouse open	GO:0009799	Determination Of Symmetry	5	0.0803401	76.5631	ENSMUSG00000061393, ENSMUSG00000009900, ENSMUSG00000042812, ENSMUSG00000033282, ENSMUSG00000013584	chr9 119300000 119399999 chr11 59000000 59099999 chr8 123600000 123699999 chr8 93700000 93799999 chr9 71100000 71199999
Mouse	Human closed/ Mouse open	GO:0009855	Determination Of Bilateral Symmetry	5	0.0803401	76.5631	ENSMUSG00000061393, ENSMUSG00000009900, ENSMUSG00000042812, ENSMUSG00000033282, ENSMUSG00000013584	chr9 119300000 119399999 chr11 59000000 59099999 chr8 123600000 123699999 chr8 93700000 93799999 chr9 71100000 71199999
Mouse	Human closed/ Mouse open	GO:0045785	Positive Regulation Of Cell Adhesion	5	0.0803401	76.5631	ENSMUSG00000040998, ENSMUSG00000023886, ENSMUSG00000005871, ENSMUSG00000027195, ENSMUSG00000042961	chr3 132500000 132599999 chr17 14400000 14499999 chr18 34400000 34499999 chr2 93900000 93999999 chr15 7200000 7299999
Mouse	Human closed/ Mouse open	CYTOBAND	CYTOBAND 7 F4	6	0.0970942	77.4828	ENSMUSG00000070357, ENSMUSG00000015981, ENSMUSG00000030852, ENSMUSG00000030976, ENSMUSG00000030983, ENSMUSG00000040139	chr7 146700000 146799999 chr7 146300000 146399999 chr7 137800000 137899999 chr7 140700000 140799999 chr7 140900000 140999999 chr7 144500000 144599999
Mouse	Human closed/ Mouse open	GO:0007167	Enzyme Linked Receptor Protein Signaling Pathway	17	0.0842655	78.237	ENSMUSG00000040268, ENSMUSG00000061393, ENSMUSG00000046714, ENSMUSG00000021754, ENSMUSG00000033544, ENSMUSG00000021469, ENSMUSG00000031714, ENSMUSG00000038729, ENSMUSG00000022103, ENSMUSG00000020097, ENSMUSG00000022102, ENSMUSG00000038894, ENSMUSG00000021464, ENSMUSG00000025856, ENSMUSG00000029231, ENSMUSG00000048616, ENSMUSG00000058488	chr7 138000000 138099999 chr9 119300000 119399999 chr8 123600000 123699999 chr13 112500000 112599999 chr1 158700000 158799999 chr13 53500000 53599999 chr8 83300000 83399999 chr4 57800000 57899999 chr14 71300000 71399999 chr10 60500000 60599999 chr14 71100000 71199999 chr8 10900000 10999999 chr13 53200000 53299999 chr5 139400000 139499999 chr5 75500000 75599999 chr11 89100000 89199999 chr5 1517000…
Mouse	Human closed/ Mouse open	GO:0003007	Heart Morphogenesis	7	0.0855285	78.7511	ENSMUSG00000015846, ENSMUSG00000009900, ENSMUSG00000046714, ENSMUSG00000015579, ENSMUSG00000021469, ENSMUSG00000013584, ENSMUSG00000026837	chr2 27500000 27599999 chr11 59000000 59099999 chr8 123600000 123699999 chr17 26900000 26999999 chr13 53500000 53599999 chr9 71100000 71199999 chr2 27800000 27899999
Mouse	Human closed/ Mouse open	IPR000253	Forkhead-Associated	4	0.0950167	79.1042	ENSMUSG00000029576, ENSMUSG00000049625, ENSMUSG00000068036, ENSMUSG00000056493	chr5 142900000 142999999 chr13 56200000 56299999 chr17 13900000 13999999 chr5 142900000 142999999
Mouse	Human closed/ Mouse open	GO:0043062	Extracellular Structure Organization	10	0.0869103	79.3005	ENSMUSG00000040998, ENSMUSG00000006932, ENSMUSG00000023886, ENSMUSG00000042812, ENSMUSG00000046714, ENSMUSG00000027195, ENSMUSG00000029231, ENSMUSG00000042961, ENSMUSG00000021919, ENSMUSG00000026837	chr3 132500000 132599999 chr9 120800000 120899999 chr17 14400000 14499999 chr8 123600000 123699999 chr8 123600000 123699999 chr2 93900000 93999999 chr5 75500000 75599999 chr15 7200000 7299999 chr14 33200000 33299999 chr2 27800000 27899999
Mouse	Human closed/ Mouse open	GO:0009409	Response To Cold	3	0.0895955	80.3301	ENSMUSG00000035283, ENSMUSG00000036251, ENSMUSG00000039217	chr19 56700000 56799999 chr1 90200000 90299999 chr9 50300000 50399999
Mouse	Human closed/ Mouse open	GO:0021602	Cranial Nerve Morphogenesis	3	0.0895955	80.3301	ENSMUSG00000029844, ENSMUSG00000079277, ENSMUSG00000079560	chr6 52100000 52199999 chr2 74500000 74599999 chr6 52100000 52199999
Mouse	Human closed/ Mouse open	GO:0032330	Regulation Of Chondrocyte Differentiation	3	0.0895955	80.3301	ENSMUSG00000006932, ENSMUSG00000042499, ENSMUSG00000038210	chr9 120800000 120899999 chr2 74500000 74599999 chr6 52100000 52199999
Mouse	Human closed/ Mouse open	GO:0046638	Positive Regulation Of Alpha-Beta T Cell Differentiation	3	0.0895955	80.3301	ENSMUSG00000039377, ENSMUSG00000038855, ENSMUSG00000026117	chr1 186500000 186599999 chr1 182300000 182399999 chr1 36800000 36899999
Mouse	Human closed/ Mouse open	GO:0048566	Embryonic Gut Development	3	0.0895955	80.3301	ENSMUSG00000039377, ENSMUSG00000042812, ENSMUSG00000013584	chr1 186500000 186599999 chr8 123600000 123699999 chr9 71100000 71199999
Mouse	Human closed/ Mouse open	GO:0060323	Head Morphogenesis	3	0.0895955	80.3301	ENSMUSG00000040268, ENSMUSG00000029231, ENSMUSG00000020097	chr7 138000000 138099999 chr5 75500000 75599999 chr10 60500000 60599999
Mouse	Human closed/ Mouse open	GO:0060325	Face Morphogenesis	3	0.0895955	80.3301	ENSMUSG00000040268, ENSMUSG00000029231, ENSMUSG00000020097	chr7 138000000 138099999 chr5 75500000 75599999 chr10 60500000 60599999
Mouse	Human closed/ Mouse open	GO:0030856	Regulation Of Epithelial Cell Differentiation	4	0.0906522	80.7219	ENSMUSG00000006932, ENSMUSG00000005871, ENSMUSG00000044294, ENSMUSG00000038236	chr9 120800000 120899999 chr18 34400000 34499999 chr15 101300000 101399999 chr6 52100000 52199999
Mouse	Human closed/ Mouse open	GO:0048008	Platelet-Derived Growth Factor Receptor Signaling Pathway	4	0.0906522	80.7219	ENSMUSG00000040268, ENSMUSG00000031714, ENSMUSG00000029231, ENSMUSG00000020097	chr7 138000000 138099999 chr8 83300000 83399999 chr5 75500000 75599999 chr10 60500000 60599999
Mouse	Human closed/ Mouse open	GO:0007517	Muscle Organ Development	12	0.0917741	81.1298	ENSMUSG00000043342, ENSMUSG00000015846, ENSMUSG00000039377, ENSMUSG00000046714, ENSMUSG00000015579, ENSMUSG00000041415, ENSMUSG00000050368, ENSMUSG00000056493, ENSMUSG00000021919, ENSMUSG00000022353, ENSMUSG00000015843, ENSMUSG00000021095	chr2 74500000 74599999 chr2 27500000 27599999 chr1 186500000 186599999 chr8 123600000 123699999 chr17 26900000 26999999 chr12 105900000 105999999 chr2 74500000 74599999 chr5 142900000 142999999 chr14 33200000 33299999 chr15 58800000 58899999 chr1 169500000 169599999 chr12 105700000 105799999
Mouse	Human closed/ Mouse open	GO:0045596	Negative Regulation Of Cell Differentiation	12	0.0917741	81.1298	ENSMUSG00000024735, ENSMUSG00000014704, ENSMUSG00000006932, ENSMUSG00000021379, ENSMUSG00000031734, ENSMUSG00000039377, ENSMUSG00000005871, ENSMUSG00000041415, ENSMUSG00000038236, ENSMUSG00000041309, ENSMUSG00000022528, ENSMUSG00000048616	chr19 10900000 10999999 chr6 52100000 52199999 chr9 120800000 120899999 chr13 48300000 48399999 chr8 94300000 94399999 chr1 186500000 186599999 chr18 34400000 34499999 chr12 105900000 105999999 chr6 52100000 52199999 chr7 146700000 146799999 chr16 30000000 30099999 chr11 89100000 89199999
Mouse	Human closed/ Mouse open	GO:0030902	Hindbrain Development	6	0.0961124	82.6319	ENSMUSG00000029844, ENSMUSG00000014704, ENSMUSG00000020037, ENSMUSG00000033282, ENSMUSG00000022528, ENSMUSG00000013584	chr6 52100000 52199999 chr6 52100000 52199999 chr10 84200000 84299999 chr8 93700000 93799999 chr16 30000000 30099999 chr9 71100000 71199999
Mouse	Human closed/ Mouse open	GO:0045892	Negative Regulation Of Transcription, DNA-Dependent	17	0.0967098	82.8297	ENSMUSG00000006932, ENSMUSG00000072872, ENSMUSG00000015579, ENSMUSG00000038236, ENSMUSG00000018501, ENSMUSG00000022528, ENSMUSG00000056493, ENSMUSG00000014704, ENSMUSG00000026484, ENSMUSG00000027102, ENSMUSG00000024642, ENSMUSG00000037373, ENSMUSG00000079056, ENSMUSG00000020644, ENSMUSG00000041309, ENSMUSG00000016458, ENSMUSG00000021095	chr9 120800000 120899999 chr6 100200000 100299999 chr17 26900000 26999999 chr6 52100000 52199999 chr11 62200000 62299999 chr16 30000000 30099999 chr5 142900000 142999999 chr6 52100000 52199999 chr1 153300000 153399999 chr2 74500000 74599999 chr19 14500000 14599999 chr5 33600000 33699999 chr2 127300000 127399999 chr12 25700000 25799999 chr7 146700000 146799999 chr2 104900000 104999999 chr12 105700…
Mouse	Human closed/ Mouse open	GO:0051253	Negative Regulation Of RNA Metabolic Process	17	0.0967098	82.8297	ENSMUSG00000006932, ENSMUSG00000072872, ENSMUSG00000015579, ENSMUSG00000038236, ENSMUSG00000018501, ENSMUSG00000022528, ENSMUSG00000056493, ENSMUSG00000014704, ENSMUSG00000026484, ENSMUSG00000027102, ENSMUSG00000024642, ENSMUSG00000037373, ENSMUSG00000079056, ENSMUSG00000020644, ENSMUSG00000041309, ENSMUSG00000016458, ENSMUSG00000021095	chr9 120800000 120899999 chr6 100200000 100299999 chr17 26900000 26999999 chr6 52100000 52199999 chr11 62200000 62299999 chr16 30000000 30099999 chr5 142900000 142999999 chr6 52100000 52199999 chr1 153300000 153399999 chr2 74500000 74599999 chr19 14500000 14599999 chr5 33600000 33699999 chr2 127300000 127399999 chr12 25700000 25799999 chr7 146700000 146799999 chr2 104900000 104999999 chr12 105700…
Mouse	Human closed/ Mouse open	GO:0006730	One-Carbon Metabolic Process	8	0.0970646	82.9461	ENSMUSG00000027562, ENSMUSG00000027559, ENSMUSG00000025081, ENSMUSG00000070495, ENSMUSG00000021951, ENSMUSG00000020423, ENSMUSG00000051977, ENSMUSG00000030619	chr3 14800000 14899999 chr3 14800000 14899999 chr19 56900000 56999999 chr2 172900000 172999999 chr14 58100000 58199999 chr1 135900000 135999999 chr17 15600000 15699999 chr7 97100000 97199999
Mouse	Human closed/ Mouse open	GO:0001570	Vasculogenesis	5	0.0975198	83.0945	ENSMUSG00000062078, ENSMUSG00000042812, ENSMUSG00000015579, ENSMUSG00000016458, ENSMUSG00000020097	chr17 10400000 10499999 chr8 123600000 123699999 chr17 26900000 26999999 chr2 104900000 104999999 chr10 60500000 60599999
Mouse	Human closed/ Mouse open	GO:0051251	Positive Regulation Of Lymphocyte Activation	7	0.0979805	83.2433	ENSMUSG00000037706, ENSMUSG00000039377, ENSMUSG00000025188, ENSMUSG00000038855, ENSMUSG00000024669, ENSMUSG00000026117, ENSMUSG00000039217	chr7 150200000 150299999 chr1 186500000 186599999 chr19 42800000 42899999 chr1 182300000 182399999 chr19 10800000 10899999 chr1 36800000 36899999 chr9 50300000 50399999
Mouse	Human closed/ Mouse open	GO:0040008	Regulation Of Growth	15	0.0983953	83.3763	ENSMUSG00000036840, ENSMUSG00000018914, ENSMUSG00000024978, ENSMUSG00000039377, ENSMUSG00000046714, ENSMUSG00000035283, ENSMUSG00000055994, ENSMUSG00000027665, ENSMUSG00000018501, ENSMUSG00000020097, ENSMUSG00000056493, ENSMUSG00000006205, ENSMUSG00000037706, ENSMUSG00000021190, ENSMUSG00000048616	chr8 89200000 89299999 chr11 54000000 54099999 chr19 55100000 55199999 chr1 186500000 186599999 chr8 123600000 123699999 chr19 56700000 56799999 chr8 91100000 91199999 chr3 32300000 32399999 chr11 62200000 62299999 chr10 60500000 60599999 chr5 142900000 142999999 chr7 138100000 138199999 chr7 150200000 150299999 chr12 103600000 103699999 chr11 89100000 89199999
Mouse	Human open/ Mouse closed	GO:0007606	Sensory Perception Of Chemical Stimulus	39	2.1854e-18	3.58418e-15	ENSMUSG00000061091, ENSMUSG00000054431, ENSMUSG00000073914, ENSMUSG00000047960, ENSMUSG00000073912, ENSMUSG00000073913, ENSMUSG00000073911, ENSMUSG00000043948, ENSMUSG00000068259, ENSMUSG00000043692, ENSMUSG00000047444, ENSMUSG00000044120, ENSMUSG00000037140, ENSMUSG00000049041, ENSMUSG00000048425, ENSMUSG00000045479, ENSMUSG00000047794, ENSMUSG00000073909, ENSMUSG00000059041, ENSMUSG00000073906,…	chr6 42700000 42799999 chr6 42700000 42799999 chr7 112200000 112299999 chr16 59000000 59099999 chr7 112200000 112299999 chr7 112200000 112299999 chr7 112200000 112299999 chr7 112400000 112499999 chr6 40400000 40499999 chr11 73800000 73899999 chr11 73800000 73899999 chr7 112200000 112299999 chr6 40400000 40499999 chr11 73800000 73899999 chr7 112300000 112399999 chr6 41700000 41799999 chr7 11230000…
Mouse	Human open/ Mouse closed	GO:0007608	Sensory Perception Of Smell	34	5.79968e-16	9.10383e-13	ENSMUSG00000061091, ENSMUSG00000054431, ENSMUSG00000073914, ENSMUSG00000047960, ENSMUSG00000073912, ENSMUSG00000073913, ENSMUSG00000073911, ENSMUSG00000043948, ENSMUSG00000068259, ENSMUSG00000043692, ENSMUSG00000047444, ENSMUSG00000044120, ENSMUSG00000049041, ENSMUSG00000048425, ENSMUSG00000045479, ENSMUSG00000047794, ENSMUSG00000073909, ENSMUSG00000059041, ENSMUSG00000073906, ENSMUSG00000073907,…	chr6 42700000 42799999 chr6 42700000 42799999 chr7 112200000 112299999 chr16 59000000 59099999 chr7 112200000 112299999 chr7 112200000 112299999 chr7 112200000 112299999 chr7 112400000 112499999 chr6 40400000 40499999 chr11 73800000 73899999 chr11 73800000 73899999 chr7 112200000 112299999 chr11 73800000 73899999 chr7 112300000 112399999 chr6 41700000 41799999 chr7 112300000 112399999 chr7 112400…
Mouse	Human open/ Mouse closed	IPR000725	Olfactory Receptor	33	7.93716e-16	1.15463e-12	ENSMUSG00000061091, ENSMUSG00000054431, ENSMUSG00000073914, ENSMUSG00000047960, ENSMUSG00000073912, ENSMUSG00000073913, ENSMUSG00000073911, ENSMUSG00000043948, ENSMUSG00000068259, ENSMUSG00000043692, ENSMUSG00000047444, ENSMUSG00000044120, ENSMUSG00000049041, ENSMUSG00000048425, ENSMUSG00000045479, ENSMUSG00000047794, ENSMUSG00000073909, ENSMUSG00000059041, ENSMUSG00000073906, ENSMUSG00000073907,…	chr6 42700000 42799999 chr6 42700000 42799999 chr7 112200000 112299999 chr16 59000000 59099999 chr7 112200000 112299999 chr7 112200000 112299999 chr7 112200000 112299999 chr7 112400000 112499999 chr6 40400000 40499999 chr11 73800000 73899999 chr11 73800000 73899999 chr7 112200000 112299999 chr11 73800000 73899999 chr7 112300000 112399999 chr6 41700000 41799999 chr7 112300000 112399999 chr7 112400…
Mouse	Human open/ Mouse closed	GO:0004984	Olfactory Receptor Activity	33	2.41353e-15	3.45279e-12	ENSMUSG00000061091, ENSMUSG00000054431, ENSMUSG00000073914, ENSMUSG00000047960, ENSMUSG00000073912, ENSMUSG00000073913, ENSMUSG00000073911, ENSMUSG00000043948, ENSMUSG00000068259, ENSMUSG00000043692, ENSMUSG00000047444, ENSMUSG00000044120, ENSMUSG00000049041, ENSMUSG00000048425, ENSMUSG00000045479, ENSMUSG00000047794, ENSMUSG00000073909, ENSMUSG00000059041, ENSMUSG00000073906, ENSMUSG00000073907,…	chr6 42700000 42799999 chr6 42700000 42799999 chr7 112200000 112299999 chr16 59000000 59099999 chr7 112200000 112299999 chr7 112200000 112299999 chr7 112200000 112299999 chr7 112400000 112499999 chr6 40400000 40499999 chr11 73800000 73899999 chr11 73800000 73899999 chr7 112200000 112299999 chr11 73800000 73899999 chr7 112300000 112399999 chr6 41700000 41799999 chr7 112300000 112399999 chr7 112400…
Mouse	Human open/ Mouse closed	IPR017452	GPCR, Rhodopsin-Like Superfamily	47	3.73393e-15	5.58442e-12	ENSMUSG00000061091, ENSMUSG00000054431, ENSMUSG00000073914, ENSMUSG00000047960, ENSMUSG00000073912, ENSMUSG00000039904, ENSMUSG00000035431, ENSMUSG00000073913, ENSMUSG00000073911, ENSMUSG00000043948, ENSMUSG00000068259, ENSMUSG00000043692, ENSMUSG00000050901, ENSMUSG00000047444, ENSMUSG00000021804, ENSMUSG00000044120, ENSMUSG00000049041, ENSMUSG00000048425, ENSMUSG00000045479, ENSMUSG00000051431,…	chr6 42700000 42799999 chr6 42700000 42799999 chr7 112200000 112299999 chr16 59000000 59099999 chr7 112200000 112299999 chr6 25600000 25699999 chr12 59300000 59399999 chr7 112200000 112299999 chr7 112200000 112299999 chr7 112400000 112499999 chr6 40400000 40499999 chr11 73800000 73899999 chr9 15600000 15699999 chr11 73800000 73899999 chr14 37800000 37899999 chr7 112200000 112299999 chr11 73800000…
Mouse	Human open/ Mouse closed	GO:0007186	G-Protein Coupled Receptor Protein Signaling Pathway	58	4.63844e-15	7.64944e-12	ENSMUSG00000061091, ENSMUSG00000029819, ENSMUSG00000054431, ENSMUSG00000073914, ENSMUSG00000007617, ENSMUSG00000073912, ENSMUSG00000035431, ENSMUSG00000073913, ENSMUSG00000039904, ENSMUSG00000073911, ENSMUSG00000043948, ENSMUSG00000068259, ENSMUSG00000050901, ENSMUSG00000044120, ENSMUSG00000049041, ENSMUSG00000073909, ENSMUSG00000020120, ENSMUSG00000059041, ENSMUSG00000073906, ENSMUSG00000051917,…	chr6 42700000 42799999 chr6 49700000 49799999 chr6 42700000 42799999 chr7 112200000 112299999 chr13 94100000 94199999 chr7 112200000 112299999 chr12 59300000 59399999 chr7 112200000 112299999 chr6 25600000 25699999 chr7 112200000 112299999 chr7 112400000 112499999 chr6 40400000 40499999 chr9 15600000 15699999 chr7 112200000 112299999 chr11 73800000 73899999 chr7 112400000 112499999 chr11 16900000…
Mouse	Human open/ Mouse closed	IPR000276	7TM GPCR, Rhodopsin-Like	44	3.50227e-13	5.18152e-10	ENSMUSG00000061091, ENSMUSG00000054431, ENSMUSG00000073914, ENSMUSG00000047960, ENSMUSG00000073912, ENSMUSG00000039904, ENSMUSG00000035431, ENSMUSG00000073913, ENSMUSG00000073911, ENSMUSG00000043948, ENSMUSG00000068259, ENSMUSG00000043692, ENSMUSG00000050901, ENSMUSG00000047444, ENSMUSG00000021804, ENSMUSG00000044120, ENSMUSG00000049041, ENSMUSG00000048425, ENSMUSG00000045479, ENSMUSG00000051431,…	chr6 42700000 42799999 chr6 42700000 42799999 chr7 112200000 112299999 chr16 59000000 59099999 chr7 112200000 112299999 chr6 25600000 25699999 chr12 59300000 59399999 chr7 112200000 112299999 chr7 112200000 112299999 chr7 112400000 112499999 chr6 40400000 40499999 chr11 73800000 73899999 chr9 15600000 15699999 chr11 73800000 73899999 chr14 37800000 37899999 chr7 112200000 112299999 chr11 73800000…
Mouse	Human open/ Mouse closed	GO:0007600	Sensory Perception	42	1.26208e-12	2.06992e-09	ENSMUSG00000061091, ENSMUSG00000054431, ENSMUSG00000073914, ENSMUSG00000047960, ENSMUSG00000073912, ENSMUSG00000073913, ENSMUSG00000073911, ENSMUSG00000043948, ENSMUSG00000068259, ENSMUSG00000043692, ENSMUSG00000047444, ENSMUSG00000021804, ENSMUSG00000044120, ENSMUSG00000037140, ENSMUSG00000049041, ENSMUSG00000048425, ENSMUSG00000045479, ENSMUSG00000047794, ENSMUSG00000073909, ENSMUSG00000059041,…	chr6 42700000 42799999 chr6 42700000 42799999 chr7 112200000 112299999 chr16 59000000 59099999 chr7 112200000 112299999 chr7 112200000 112299999 chr7 112200000 112299999 chr7 112400000 112499999 chr6 40400000 40499999 chr11 73800000 73899999 chr11 73800000 73899999 chr14 37800000 37899999 chr7 112200000 112299999 chr6 40400000 40499999 chr11 73800000 73899999 chr7 112300000 112399999 chr6 4170000…
Mouse	Human open/ Mouse closed	GO:0050890	Cognition	43	1.11702e-11	1.83197e-08	ENSMUSG00000061091, ENSMUSG00000054431, ENSMUSG00000073914, ENSMUSG00000037032, ENSMUSG00000047960, ENSMUSG00000073912, ENSMUSG00000073913, ENSMUSG00000073911, ENSMUSG00000043948, ENSMUSG00000068259, ENSMUSG00000043692, ENSMUSG00000047444, ENSMUSG00000021804, ENSMUSG00000044120, ENSMUSG00000037140, ENSMUSG00000049041, ENSMUSG00000048425, ENSMUSG00000045479, ENSMUSG00000047794, ENSMUSG00000073909,…	chr6 42700000 42799999 chr6 42700000 42799999 chr7 112200000 112299999 chr7 112700000 112799999 chr16 59000000 59099999 chr7 112200000 112299999 chr7 112200000 112299999 chr7 112200000 112299999 chr7 112400000 112499999 chr6 40400000 40499999 chr11 73800000 73899999 chr11 73800000 73899999 chr14 37800000 37899999 chr7 112200000 112299999 chr6 40400000 40499999 chr11 73800000 73899999 chr7 1123000…
Mouse	Human open/ Mouse closed	GO:0050877	Neurological System Process	49	1.34295e-10	2.20252e-07	ENSMUSG00000061091, ENSMUSG00000054431, ENSMUSG00000073914, ENSMUSG00000073912, ENSMUSG00000073913, ENSMUSG00000073911, ENSMUSG00000043948, ENSMUSG00000068259, ENSMUSG00000044120, ENSMUSG00000049041, ENSMUSG00000073909, ENSMUSG00000059041, ENSMUSG00000073906, ENSMUSG00000051917, ENSMUSG00000073907, ENSMUSG00000073908, ENSMUSG00000049168, ENSMUSG00000057108, ENSMUSG00000043529, ENSMUSG00000025889,…	chr6 42700000 42799999 chr6 42700000 42799999 chr7 112200000 112299999 chr7 112200000 112299999 chr7 112200000 112299999 chr7 112200000 112299999 chr7 112400000 112499999 chr6 40400000 40499999 chr7 112200000 112299999 chr11 73800000 73899999 chr7 112400000 112499999 chr16 59000000 59099999 chr7 112500000 112599999 chr6 42100000 42199999 chr7 112400000 112499999 chr7 112400000 112499999 chr6 4270…
Mouse	Human open/ Mouse closed	CYTOBAND	CYTOBAND 13 C3	11	1.28802e-09	1.78175e-06	ENSMUSG00000047419, ENSMUSG00000021690, ENSMUSG00000007617, ENSMUSG00000050334, ENSMUSG00000070428, ENSMUSG00000042167, ENSMUSG00000035762, ENSMUSG00000042102, ENSMUSG00000078958, ENSMUSG00000021622, ENSMUSG00000049517	chr13 93800000 93899999 chr13 94200000 94299999 chr13 94100000 94199999 chr13 83800000 83899999 chr13 94200000 94299999 chr13 93900000 93999999 chr13 84300000 84399999 chr13 94400000 94499999 chr13 91000000 91099999 chr13 92000000 92099999 chr13 91000000 91099999
Mouse	Human open/ Mouse closed	CYTOBAND	CYTOBAND 7 E3	13	1.82379e-07	0.000252288	ENSMUSG00000030882, ENSMUSG00000036862, ENSMUSG00000073908, ENSMUSG00000073911, ENSMUSG00000078611, ENSMUSG00000036989, ENSMUSG00000050266, ENSMUSG00000048330, ENSMUSG00000047225, ENSMUSG00000030888, ENSMUSG00000030897, ENSMUSG00000047794, ENSMUSG00000044465	chr7 112800000 112899999 chr7 112900000 112999999 chr7 112400000 112499999 chr7 112200000 112299999 chr7 112500000 112599999 chr7 112700000 112799999 chr7 112400000 112499999 chr7 116200000 116299999 chr7 112300000 112399999 chr7 112800000 112899999 chr7 112500000 112599999 chr7 112300000 112399999 chr7 112500000 112599999
Mouse	Human open/ Mouse closed	PIRSF003152	G Protein-Coupled Olfactory Receptor, Class II	19	2.77634e-07	0.000342919	ENSMUSG00000061091, ENSMUSG00000059041, ENSMUSG00000054431, ENSMUSG00000047960, ENSMUSG00000049168, ENSMUSG00000057108, ENSMUSG00000043357, ENSMUSG00000043529, ENSMUSG00000068259, ENSMUSG00000043692, ENSMUSG00000045708, ENSMUSG00000047444, ENSMUSG00000057533, ENSMUSG00000045514, ENSMUSG00000073111, ENSMUSG00000049041, ENSMUSG00000043119, ENSMUSG00000064006, ENSMUSG00000045479	chr6 42700000 42799999 chr16 59000000 59099999 chr6 42700000 42799999 chr16 59000000 59099999 chr6 42700000 42799999 chr6 42700000 42799999 chr16 59000000 59099999 chr3 106600000 106699999 chr6 40400000 40499999 chr11 73800000 73899999 chr6 42800000 42899999 chr11 73800000 73899999 chr16 59000000 59099999 chr6 40500000 40599999 chr6 42800000 42899999 chr11 73800000 73899999 chr6 42800000 42899999…
Mouse	Human open/ Mouse closed	IPR015493	Protocadherin Beta	6	2.80722e-07	0.000415263	ENSMUSG00000045498, ENSMUSG00000063687, ENSMUSG00000045689, ENSMUSG00000051599, ENSMUSG00000051678, ENSMUSG00000051663	chr18 37400000 37499999 chr18 37400000 37499999 chr18 37400000 37499999 chr18 37400000 37499999 chr18 37400000 37499999 chr18 37400000 37499999
Mouse	Human open/ Mouse closed	GO:0007166	Cell Surface Receptor Linked Signal Transduction	63	6.48794e-07	0.00106406	ENSMUSG00000061091, ENSMUSG00000029819, ENSMUSG00000054431, ENSMUSG00000073914, ENSMUSG00000007617, ENSMUSG00000073912, ENSMUSG00000039904, ENSMUSG00000035431, ENSMUSG00000073913, ENSMUSG00000073911, ENSMUSG00000043948, ENSMUSG00000068259, ENSMUSG00000050901, ENSMUSG00000044120, ENSMUSG00000049041, ENSMUSG00000027314, ENSMUSG00000073909, ENSMUSG00000020120, ENSMUSG00000059041, ENSMUSG00000073906,…	chr6 42700000 42799999 chr6 49700000 49799999 chr6 42700000 42799999 chr7 112200000 112299999 chr13 94100000 94199999 chr7 112200000 112299999 chr6 25600000 25699999 chr12 59300000 59399999 chr7 112200000 112299999 chr7 112200000 112299999 chr7 112400000 112499999 chr6 40400000 40499999 chr9 15600000 15699999 chr7 112200000 112299999 chr11 73800000 73899999 chr2 119100000 119199999 chr7 112400000…
Mouse	Human open/ Mouse closed	CYTOBAND	CYTOBAND 6 A3.1	7	7.99642e-07	0.00110615	ENSMUSG00000068748, ENSMUSG00000029678, ENSMUSG00000029679, ENSMUSG00000078179, ENSMUSG00000029685, ENSMUSG00000029669, ENSMUSG00000051956	chr6 22900000 22999999 chr6 24800000 24899999 chr6 24600000 24699999 chr6 23600000 23699999 chr6 24500000 24599999 chr6 21700000 21799999 chr6 23500000 23599999
Mouse	Human open/ Mouse closed	CYTOBAND	CYTOBAND 18 B3	12	8.47816e-07	0.00117279	ENSMUSG00000039954, ENSMUSG00000024503, ENSMUSG00000051050, ENSMUSG00000063687, ENSMUSG00000045689, ENSMUSG00000071858, ENSMUSG00000051599, ENSMUSG00000051678, ENSMUSG00000051663, ENSMUSG00000043424, ENSMUSG00000024501, ENSMUSG00000024502	chr18 43400000 43499999 chr18 43800000 43899999 chr18 44100000 44199999 chr18 37400000 37499999 chr18 37400000 37499999 chr18 43900000 43999999 chr18 37400000 37499999 chr18 37400000 37499999 chr18 37400000 37499999 chr18 43600000 43699999 chr18 43500000 43599999 chr18 43700000 43799999
Mouse	Human open/ Mouse closed	PIRSF800006	Rhodopsin-Like G Protein-Coupled Receptors	30	1.26782e-06	0.00156593	ENSMUSG00000061091, ENSMUSG00000054431, ENSMUSG00000047960, ENSMUSG00000073913, ENSMUSG00000035431, ENSMUSG00000039904, ENSMUSG00000068259, ENSMUSG00000043692, ENSMUSG00000047444, ENSMUSG00000050901, ENSMUSG00000021804, ENSMUSG00000049041, ENSMUSG00000045479, ENSMUSG00000051431, ENSMUSG00000059041, ENSMUSG00000049168, ENSMUSG00000057108, ENSMUSG00000050075, ENSMUSG00000020081, ENSMUSG00000036381,…	chr6 42700000 42799999 chr6 42700000 42799999 chr16 59000000 59099999 chr7 112200000 112299999 chr12 59300000 59399999 chr6 25600000 25699999 chr6 40400000 40499999 chr11 73800000 73899999 chr11 73800000 73899999 chr9 15600000 15699999 chr14 37800000 37899999 chr11 73800000 73899999 chr6 41700000 41799999 chr3 58900000 58999999 chr16 59000000 59099999 chr6 42700000 42799999 chr6 42700000 42799999…
Mouse	Human open/ Mouse closed	IPR008253	Marvel	7	1.46954e-05	0.0217362	ENSMUSG00000074127, ENSMUSG00000020570, ENSMUSG00000054400, ENSMUSG00000051578, ENSMUSG00000031875, ENSMUSG00000035785, ENSMUSG00000031876	chr8 106800000 106899999 chr12 33600000 33699999 chr8 106700000 106799999 chr8 106800000 106899999 chr8 106800000 106899999 chr8 106800000 106899999 chr8 106800000 106899999
Mouse	Human open/ Mouse closed	GO:0016021	Integral To Membrane	137	3.56461e-05	0.04597	ENSMUSG00000028249, ENSMUSG00000054431, ENSMUSG00000038388, ENSMUSG00000035431, ENSMUSG00000035762, ENSMUSG00000031875, ENSMUSG00000027869, ENSMUSG00000031876, ENSMUSG00000033177, ENSMUSG00000001467, ENSMUSG00000040035, ENSMUSG00000043948, ENSMUSG00000068259, ENSMUSG00000050901, ENSMUSG00000026321, ENSMUSG00000050192, ENSMUSG00000031872, ENSMUSG00000008429, ENSMUSG00000044120, ENSMUSG00000020570,…	chr4 6300000 6399999 chr6 42700000 42799999 chr6 50100000 50199999 chr12 59300000 59399999 chr13 84300000 84399999 chr8 106800000 106899999 chr3 98600000 98699999 chr8 106800000 106899999 chr16 45600000 45699999 chr5 4000000 4099999 chr2 118600000 118699999 chr7 112400000 112499999 chr6 40400000 40499999 chr9 15600000 15699999 chr1 107700000 107799999 chr3 28600000 28699999 chr8 106700000 1067999…
Mouse	Human open/ Mouse closed	CYTOBAND	CYTOBAND 2 A1	9	3.80447e-05	0.0526151	ENSMUSG00000051396, ENSMUSG00000069939, ENSMUSG00000026644, ENSMUSG00000037197, ENSMUSG00000026645, ENSMUSG00000050530, ENSMUSG00000026643, ENSMUSG00000049950, ENSMUSG00000039496	chr2 3400000 3499999 chr11 26600000 26699999 chr2 3200000 3299999 chr2 11500000 11599999 chr2 3200000 3299999 chr2 3000000 3099999 chr2 3200000 3299999 chr2 3200000 3299999 chr2 3400000 3499999
Mouse	Human open/ Mouse closed	IPR013164	Cadherin, N-Terminal	6	4.92381e-05	0.0728117	ENSMUSG00000045498, ENSMUSG00000063687, ENSMUSG00000045689, ENSMUSG00000051599, ENSMUSG00000051678, ENSMUSG00000051663	chr18 37400000 37499999 chr18 37400000 37499999 chr18 37400000 37499999 chr18 37400000 37499999 chr18 37400000 37499999 chr18 37400000 37499999
Mouse	Human open/ Mouse closed	GO:0031224	Intrinsic To Membrane	139	0.000141216	0.182001	ENSMUSG00000028249, ENSMUSG00000054431, ENSMUSG00000038388, ENSMUSG00000035431, ENSMUSG00000035762, ENSMUSG00000031875, ENSMUSG00000027869, ENSMUSG00000031876, ENSMUSG00000033177, ENSMUSG00000001467, ENSMUSG00000040035, ENSMUSG00000043948, ENSMUSG00000068259, ENSMUSG00000050901, ENSMUSG00000026321, ENSMUSG00000050192, ENSMUSG00000031872, ENSMUSG00000008429, ENSMUSG00000044120, ENSMUSG00000020570,…	chr4 6300000 6399999 chr6 42700000 42799999 chr6 50100000 50199999 chr12 59300000 59399999 chr13 84300000 84399999 chr8 106800000 106899999 chr3 98600000 98699999 chr8 106800000 106899999 chr16 45600000 45699999 chr5 4000000 4099999 chr2 118600000 118699999 chr7 112400000 112499999 chr6 40400000 40499999 chr9 15600000 15699999 chr1 107700000 107799999 chr3 28600000 28699999 chr8 106700000 1067999…
Mouse	Human open/ Mouse closed	CYTOBAND	CYTOBAND 6 A1	6	0.000145568	0.201179	ENSMUSG00000042447, ENSMUSG00000029638, ENSMUSG00000029663, ENSMUSG00000032766, ENSMUSG00000012483, ENSMUSG00000032757	chr6 8100000 8199999 chr6 8500000 8599999 chr6 3900000 3999999 chr6 3900000 3999999 chr6 8200000 8299999 chr6 4000000 4099999
Mouse	Human open/ Mouse closed	CYTOBAND	CYTOBAND 11 A3.1	5	0.000184342	0.254703	ENSMUSG00000069939, ENSMUSG00000078962, ENSMUSG00000044629, ENSMUSG00000083761, ENSMUSG00000033953	chr11 26600000 26699999 chr11 21400000 21499999 chr11 16900000 16999999 chr11 21500000 21599999 chr11 17000000 17099999
Mouse	Human open/ Mouse closed	CYTOBAND	CYTOBAND 18 A1	7	0.000315454	0.435491	ENSMUSG00000071867, ENSMUSG00000049411, ENSMUSG00000057766, ENSMUSG00000041238, ENSMUSG00000083332, ENSMUSG00000024410, ENSMUSG00000036103	chr18 15100000 15199999 chr18 12200000 12299999 chr18 12400000 12499999 chr18 11800000 11899999 chr18 12900000 12999999 chr18 12300000 12399999 chr18 9700000 9799999
Mouse	Human open/ Mouse closed	CYTOBAND	CYTOBAND 4 A1	7	0.000641524	0.883789	ENSMUSG00000052137, ENSMUSG00000040569, ENSMUSG00000028249, ENSMUSG00000060989, ENSMUSG00000028240, ENSMUSG00000081593, ENSMUSG00000028243	chr4 12000000 12099999 chr4 14400000 14499999 chr4 6300000 6399999 chr4 12100000 12199999 chr4 6100000 6199999 chr4 12000000 12099999 chr4 6100000 6199999
Mouse	Human open/ Mouse closed	GO:0050907	Detection Of Chemical Stimulus Involved In Sensory Perception	5	0.000567432	0.926567	ENSMUSG00000051917, ENSMUSG00000058250, ENSMUSG00000037140, ENSMUSG00000052850, ENSMUSG00000032769	chr6 42100000 42199999 chr6 40500000 40599999 chr6 40400000 40499999 chr6 40400000 40499999 chr1 14800000 14899999
Mouse	Human open/ Mouse closed	GO:0008527	Taste Receptor Activity	4	0.00340745	4.7122	ENSMUSG00000051917, ENSMUSG00000058250, ENSMUSG00000037140, ENSMUSG00000052850	chr6 42100000 42199999 chr6 40500000 40599999 chr6 40400000 40499999 chr6 40400000 40499999
Mouse	Human open/ Mouse closed	GO:0001580	Detection Of Chemical Stimulus Involved In Sensory Perception Of Bitter Taste	4	0.00298851	4.79015	ENSMUSG00000051917, ENSMUSG00000058250, ENSMUSG00000037140, ENSMUSG00000052850	chr6 42100000 42199999 chr6 40500000 40599999 chr6 40400000 40499999 chr6 40400000 40499999
Mouse	Human open/ Mouse closed	GO:0050912	Detection Of Chemical Stimulus Involved In Sensory Perception Of Taste	4	0.00298851	4.79015	ENSMUSG00000051917, ENSMUSG00000058250, ENSMUSG00000037140, ENSMUSG00000052850	chr6 42100000 42199999 chr6 40500000 40599999 chr6 40400000 40499999 chr6 40400000 40499999
Mouse	Human open/ Mouse closed	IPR002126	Cadherin	7	0.00339021	4.89946	ENSMUSG00000045498, ENSMUSG00000063687, ENSMUSG00000036862, ENSMUSG00000045689, ENSMUSG00000051599, ENSMUSG00000051678, ENSMUSG00000051663	chr18 37400000 37499999 chr18 37400000 37499999 chr7 112900000 112999999 chr18 37400000 37499999 chr18 37400000 37499999 chr18 37400000 37499999 chr18 37400000 37499999
Mouse	Human open/ Mouse closed	CYTOBAND	CYTOBAND 7 F1	6	0.00366964	4.95847	ENSMUSG00000030882, ENSMUSG00000030881, ENSMUSG00000043866, ENSMUSG00000030879, ENSMUSG00000037060, ENSMUSG00000030895	chr7 112800000 112899999 chr7 112700000 112799999 chr7 112800000 112899999 chr7 112900000 112999999 chr7 112600000 112699999 chr7 112700000 112799999
Mouse	Human open/ Mouse closed	CYTOBAND	CYTOBAND 10	7	0.00402318	5.42392	ENSMUSG00000069939, ENSMUSG00000028249, ENSMUSG00000082201, ENSMUSG00000020081, ENSMUSG00000070428, ENSMUSG00000066809, ENSMUSG00000026568	chr11 26600000 26699999 chr4 6300000 6399999 chr4 142100000 142199999 chr10 61700000 61799999 chr13 94200000 94299999 chr9 24900000 24999999 chr1 167400000 167499999
Mouse	Human open/ Mouse closed	GO:0009593	Detection Of Chemical Stimulus	5	0.00366621	5.846	ENSMUSG00000051917, ENSMUSG00000058250, ENSMUSG00000037140, ENSMUSG00000052850, ENSMUSG00000032769	chr6 42100000 42199999 chr6 40500000 40599999 chr6 40400000 40499999 chr6 40400000 40499999 chr1 14800000 14899999
Mouse	Human open/ Mouse closed	IPR007960	Mammalian Taste Receptor	4	0.00410715	5.90647	ENSMUSG00000051917, ENSMUSG00000058250, ENSMUSG00000037140, ENSMUSG00000052850	chr6 42100000 42199999 chr6 40500000 40599999 chr6 40400000 40499999 chr6 40400000 40499999
Mouse	Human open/ Mouse closed	IPR015631	Signalling Lymphocyte Activation Molecule	4	0.00410715	5.90647	ENSMUSG00000015355, ENSMUSG00000004707, ENSMUSG00000038179, ENSMUSG00000004709	chr1 173600000 173699999 chr1 173500000 173599999 chr1 173500000 173599999 chr1 173500000 173599999
Mouse	Human open/ Mouse closed	CYTOBAND	CYTOBAND 8 D3	8	0.00453108	6.08891	ENSMUSG00000035824, ENSMUSG00000054400, ENSMUSG00000051578, ENSMUSG00000031875, ENSMUSG00000035785, ENSMUSG00000031876, ENSMUSG00000031878, ENSMUSG00000052616	chr8 106700000 106799999 chr8 106700000 106799999 chr8 106800000 106899999 chr8 106800000 106899999 chr8 106800000 106899999 chr8 106800000 106899999 chr8 107000000 107099999 chr8 107000000 107099999
Mouse	Human open/ Mouse closed	GO:0051606	Detection Of Stimulus	8	0.00454074	7.19229	ENSMUSG00000051917, ENSMUSG00000021804, ENSMUSG00000079293, ENSMUSG00000029663, ENSMUSG00000058250, ENSMUSG00000037140, ENSMUSG00000052850, ENSMUSG00000032769	chr6 42100000 42199999 chr14 37800000 37899999 chr6 129400000 129499999 chr6 3900000 3999999 chr6 40500000 40599999 chr6 40400000 40499999 chr6 40400000 40499999 chr1 14800000 14899999
Mouse	Human open/ Mouse closed	CYTOBAND	CYTOBAND 6 B2	3	0.00584473	7.78879	ENSMUSG00000029909, ENSMUSG00000029915, ENSMUSG00000029911	chr6 40400000 40499999 chr6 40500000 40599999 chr6 40400000 40499999
Mouse	Human open/ Mouse closed	CYTOBAND	CYTOBAND 6 B1	6	0.00761692	10.0368	ENSMUSG00000037172, ENSMUSG00000029916, ENSMUSG00000058250, ENSMUSG00000037140, ENSMUSG00000052850, ENSMUSG00000037159	chr6 40300000 40399999 chr6 40300000 40399999 chr6 40500000 40599999 chr6 40400000 40499999 chr6 40400000 40499999 chr6 40400000 40499999
Mouse	Human open/ Mouse closed	GO:0050913	Sensory Perception Of Bitter Taste	4	0.0072436	11.2398	ENSMUSG00000051917, ENSMUSG00000058250, ENSMUSG00000037140, ENSMUSG00000052850	chr6 42100000 42199999 chr6 40500000 40599999 chr6 40400000 40499999 chr6 40400000 40499999
Mouse	Human open/ Mouse closed	GO:0007156	Homophilic Cell Adhesion	7	0.00809695	12.4828	ENSMUSG00000045498, ENSMUSG00000063687, ENSMUSG00000036862, ENSMUSG00000045689, ENSMUSG00000051599, ENSMUSG00000051678, ENSMUSG00000051663	chr18 37400000 37499999 chr18 37400000 37499999 chr7 112900000 112999999 chr18 37400000 37499999 chr18 37400000 37499999 chr18 37400000 37499999 chr18 37400000 37499999
Mouse	Human open/ Mouse closed	CYTOBAND	CYTOBAND 6	8	0.00985894	12.808	ENSMUSG00000059040, ENSMUSG00000069939, ENSMUSG00000057716, ENSMUSG00000029638, ENSMUSG00000082201, ENSMUSG00000070428, ENSMUSG00000064193, ENSMUSG00000027694, ENSMUSG00000067015	chr18 48200000 48299999 chr11 26600000 26699999 chr6 40100000 40199999 chr6 8500000 8599999 chr4 142100000 142199999 chr13 94200000 94299999 chr2 80600000 80699999 chr3 60600000 60699999 chr1 107600000 107699999
Mouse	Human open/ Mouse closed	CYTOBAND	CYTOBAND 16 C1.3	4	0.0110383	14.2337	ENSMUSG00000069939, ENSMUSG00000059041, ENSMUSG00000057533, ENSMUSG00000064006	chr11 26600000 26699999 chr16 59000000 59099999 chr16 59000000 59099999 chr16 59000000 59099999
Mouse	Human open/ Mouse closed	GO:0050906	Detection Of Stimulus Involved In Sensory Perception	5	0.010161	15.4222	ENSMUSG00000051917, ENSMUSG00000058250, ENSMUSG00000037140, ENSMUSG00000052850, ENSMUSG00000032769	chr6 42100000 42199999 chr6 40500000 40599999 chr6 40400000 40499999 chr6 40400000 40499999 chr1 14800000 14899999
Mouse	Human open/ Mouse closed	CYTOBAND	CYTOBAND 6 B3	5	0.0162827	20.3155	ENSMUSG00000037709, ENSMUSG00000029804, ENSMUSG00000037788, ENSMUSG00000037973, ENSMUSG00000058588	chr6 58900000 58999999 chr6 58800000 58899999 chr6 57700000 57799999 chr6 55800000 55899999 chr6 57700000 57799999
Mouse	Human open/ Mouse closed	IPR012340	Nucleic Acid-Binding, OB-Fold	6	0.0157562	20.9375	ENSMUSG00000056394, ENSMUSG00000050192, ENSMUSG00000020464, ENSMUSG00000029911, ENSMUSG00000012483, ENSMUSG00000049517	chr7 13800000 13899999 chr3 28600000 28699999 chr11 29000000 29099999 chr6 40400000 40499999 chr6 8200000 8299999 chr13 91000000 91099999
Mouse	Human open/ Mouse closed	CYTOBAND	CYTOBAND 4 A2	3	0.0191942	23.5168	ENSMUSG00000081026, ENSMUSG00000046667, ENSMUSG00000028218	chr4 15700000 15799999 chr4 12000000 12099999 chr4 12000000 12099999
Mouse	Human open/ Mouse closed	IPR001304	C-Type Lectin	6	0.0189138	24.6078	ENSMUSG00000045930, ENSMUSG00000079293, ENSMUSG00000029915, ENSMUSG00000030162, ENSMUSG00000036103, ENSMUSG00000021614	chr12 59300000 59399999 chr6 129400000 129499999 chr6 40500000 40599999 chr6 129400000 129499999 chr18 9700000 9799999 chr13 89800000 89899999
Mouse	Human open/ Mouse closed	IPR018378	C-Type Lectin, Conserved Site	6	0.0189138	24.6078	ENSMUSG00000045930, ENSMUSG00000079293, ENSMUSG00000029915, ENSMUSG00000030162, ENSMUSG00000036103, ENSMUSG00000021614	chr12 59300000 59399999 chr6 129400000 129499999 chr6 40500000 40599999 chr6 129400000 129499999 chr18 9700000 9799999 chr13 89800000 89899999
Mouse	Human open/ Mouse closed	GO:0016337	Cell-Cell Adhesion	11	0.0181124	25.9016	ENSMUSG00000045498, ENSMUSG00000063687, ENSMUSG00000036862, ENSMUSG00000045689, ENSMUSG00000079293, ENSMUSG00000000435, ENSMUSG00000051599, ENSMUSG00000051678, ENSMUSG00000051663, ENSMUSG00000033487, ENSMUSG00000020120	chr18 37400000 37499999 chr18 37400000 37499999 chr7 112900000 112999999 chr18 37400000 37499999 chr6 129400000 129499999 chr10 106900000 106999999 chr18 37400000 37499999 chr18 37400000 37499999 chr18 37400000 37499999 chr14 73000000 73099999 chr11 16900000 16999999
Mouse	Human open/ Mouse closed	CYTOBAND	CYTOBAND 18 A2	4	0.0280262	32.5126	ENSMUSG00000024424, ENSMUSG00000040957, ENSMUSG00000024430, ENSMUSG00000050996	chr18 12800000 12899999 chr18 12000000 12099999 chr18 12900000 12999999 chr18 9600000 9699999
Mouse	Human open/ Mouse closed	GO:0006935	Chemotaxis	7	0.0265886	35.7231	ENSMUSG00000074127, ENSMUSG00000050711, ENSMUSG00000019726, ENSMUSG00000054400, ENSMUSG00000051578, ENSMUSG00000031875, ENSMUSG00000035785	chr8 106800000 106899999 chr1 79400000 79499999 chr13 13700000 13799999 chr8 106700000 106799999 chr8 106800000 106899999 chr8 106800000 106899999 chr8 106800000 106899999
Mouse	Human open/ Mouse closed	GO:0042330	Taxis	7	0.0265886	35.7231	ENSMUSG00000074127, ENSMUSG00000050711, ENSMUSG00000019726, ENSMUSG00000054400, ENSMUSG00000051578, ENSMUSG00000031875, ENSMUSG00000035785	chr8 106800000 106899999 chr1 79400000 79499999 chr13 13700000 13799999 chr8 106700000 106799999 chr8 106800000 106899999 chr8 106800000 106899999 chr8 106800000 106899999
Mouse	Human open/ Mouse closed	CYTOBAND	CYTOBAND 1 H2	3	0.0315456	35.8154	ENSMUSG00000026568, ENSMUSG00000038179, ENSMUSG00000026571	chr1 167400000 167499999 chr1 173500000 173599999 chr1 167300000 167399999
Mouse	Human open/ Mouse closed	GO:0005529	Sugar Binding	8	0.0328329	37.6307	ENSMUSG00000045930, ENSMUSG00000079293, ENSMUSG00000029915, ENSMUSG00000026994, ENSMUSG00000030162, ENSMUSG00000036103, ENSMUSG00000021614, ENSMUSG00000026828	chr12 59300000 59399999 chr6 129400000 129499999 chr6 40500000 40599999 chr2 65900000 65999999 chr6 129400000 129499999 chr18 9700000 9799999 chr13 89800000 89899999 chr2 57800000 57899999
Mouse	Human open/ Mouse closed	GO:0000002	Mitochondrial Genome Maintenance	3	0.0293639	38.6637	ENSMUSG00000035824, ENSMUSG00000030879, ENSMUSG00000022292	chr8 106700000 106799999 chr7 112900000 112999999 chr15 37800000 37899999
Mouse	Human open/ Mouse closed	CYTOBAND	CYTOBAND 18	5	0.0349232	38.8437	ENSMUSG00000059040, ENSMUSG00000039954, ENSMUSG00000073546, ENSMUSG00000084432, ENSMUSG00000084620, ENSMUSG00000084452, ENSMUSG00000064193, ENSMUSG00000084501, ENSMUSG00000051678, ENSMUSG00000084635, ENSMUSG00000084722	chr18 48200000 48299999 chr18 43400000 43499999 chr18 65400000 65499999 chr19 30700000 30799999 chr2 114000000 114099999 chr13 91800000 91899999 chr2 80600000 80699999 chr10 114300000 114399999 chr18 37400000 37499999 chr10 50500000 50599999 chr14 18700000 18799999
Mouse	Human open/ Mouse closed	GO:0016811	Hydrolase Activity, Acting On Carbon-Nitrogen (But Not Peptide) Bonds, In Linear Amides	5	0.0406188	44.3673	ENSMUSG00000061062, ENSMUSG00000033427, ENSMUSG00000042244, ENSMUSG00000019777, ENSMUSG00000026103	chr17 78800000 78899999 chr10 74800000 74899999 chr3 91800000 91899999 chr10 36700000 36799999 chr1 52200000 52299999
Mouse	Human open/ Mouse closed	GO:0008037	Cell Recognition	4	0.044052	52.235	ENSMUSG00000079293, ENSMUSG00000030911, ENSMUSG00000047261, ENSMUSG00000036103	chr6 129400000 129499999 chr7 127200000 127299999 chr16 42200000 42299999 chr18 9700000 9799999
Mouse	Human open/ Mouse closed	GO:0050909	Sensory Perception Of Taste	4	0.044052	52.235	ENSMUSG00000051917, ENSMUSG00000058250, ENSMUSG00000037140, ENSMUSG00000052850	chr6 42100000 42199999 chr6 40500000 40599999 chr6 40400000 40499999 chr6 40400000 40499999
Mouse	Human open/ Mouse closed	CYTOBAND	CYTOBAND 2 E5	6	0.0531641	53.0318	ENSMUSG00000057147, ENSMUSG00000027331, ENSMUSG00000040035, ENSMUSG00000027313, ENSMUSG00000043424, ENSMUSG00000034216	chr2 114400000 114499999 chr2 118600000 118699999 chr2 118600000 118699999 chr2 119100000 119199999 chr18 43600000 43699999 chr2 119100000 119199999
Mouse	Human open/ Mouse closed	CYTOBAND	CYTOBAND 11 A4	4	0.0586822	56.68	ENSMUSG00000002699, ENSMUSG00000020464, ENSMUSG00000020462, ENSMUSG00000029911	chr11 33900000 33999999 chr11 29000000 29099999 chr11 29100000 29199999 chr6 40400000 40499999
Mouse	Human open/ Mouse closed	CYTOBAND	CYTOBAND 13 C3|13 51.0 CM	2	0.0628343	59.2497	ENSMUSG00000014850, ENSMUSG00000021702	chr13 93000000 93099999 chr13 93500000 93599999
Mouse	Human open/ Mouse closed	CYTOBAND	CYTOBAND 3 12.5 CM	2	0.0628343	59.2497	ENSMUSG00000027615, ENSMUSG00000019528	chr3 19900000 19999999 chr3 20000000 20099999
Mouse	Human open/ Mouse closed	CYTOBAND	CYTOBAND 3 A2|3 12.5 CM	2	0.0628343	59.2497	ENSMUSG00000027615, ENSMUSG00000019528	chr3 19900000 19999999 chr3 20000000 20099999
Mouse	Human open/ Mouse closed	CYTOBAND	CYTOBAND 7 A1|7 4.0 CM	2	0.0628343	59.2497	ENSMUSG00000056394, ENSMUSG00000033847	chr7 13800000 13899999 chr7 13900000 13999999
Mouse	Human open/ Mouse closed	CYTOBAND	CYTOBAND 1 C1.3	3	0.0628647	59.268	ENSMUSG00000048495, ENSMUSG00000054770, ENSMUSG00000025971	chr1 57400000 57499999 chr1 58000000 58099999 chr1 57400000 57499999
Mouse	Human open/ Mouse closed	CYTOBAND	CYTOBAND X	4	0.0639627	59.9232	ENSMUSG00000069939, ENSMUSG00000060989, ENSMUSG00000079143, ENSMUSG00000064018	chr11 26600000 26699999 chr4 12100000 12199999 chr12 33800000 33899999 chr6 60700000 60799999
Mouse	Human open/ Mouse closed	GO:0007626	Locomotory Behavior	10	0.0548229	60.3355	ENSMUSG00000025889, ENSMUSG00000074127, ENSMUSG00000028222, ENSMUSG00000050711, ENSMUSG00000019726, ENSMUSG00000054400, ENSMUSG00000051578, ENSMUSG00000031875, ENSMUSG00000035785, ENSMUSG00000064329	chr6 60700000 60799999 chr8 106800000 106899999 chr4 15800000 15899999 chr1 79400000 79499999 chr13 13700000 13799999 chr8 106700000 106799999 chr8 106800000 106899999 chr8 106800000 106899999 chr8 106800000 106899999 chr2 66100000 66199999
Mouse	Human open/ Mouse closed	PIRSF005744	Pheromone Receptor VN3t	2	0.0738698	61.2429	ENSMUSG00000050453, ENSMUSG00000058588	chr7 13800000 13899999 chr6 57700000 57799999
Mouse	Human open/ Mouse closed	PIRSF037505	Betaine--Homocysteine S-Methyltransferase, BHMT Type	2	0.0738698	61.2429	ENSMUSG00000074768, ENSMUSG00000042118	chr13 94300000 94399999 chr13 94400000 94499999
Mouse	Human open/ Mouse closed	GO:0007050	Cell Cycle Arrest	5	0.0569719	61.789	ENSMUSG00000021690, ENSMUSG00000037032, ENSMUSG00000055128, ENSMUSG00000042303, ENSMUSG00000075334	chr13 94200000 94299999 chr7 112700000 112799999 chr14 47400000 47499999 chr15 80800000 80899999 chr2 53900000 53999999
Mouse	Human open/ Mouse closed	CYTOBAND	CYTOBAND 10 A2	3	0.0718352	64.3424	ENSMUSG00000069939, ENSMUSG00000019810, ENSMUSG00000019808	chr11 26600000 26699999 chr10 13200000 13299999 chr10 13200000 13299999
Mouse	Human open/ Mouse closed	CYTOBAND	CYTOBAND 6 B2.1	3	0.0718352	64.3424	ENSMUSG00000051917, ENSMUSG00000057108, ENSMUSG00000029864	chr6 42100000 42199999 chr6 42700000 42799999 chr6 42100000 42199999
Mouse	Human open/ Mouse closed	IPR004072	Vomeronasal Receptor, Type 1	2	0.0679826	64.7061	ENSMUSG00000050453, ENSMUSG00000058588	chr7 13800000 13899999 chr6 57700000 57799999
Mouse	Human open/ Mouse closed	GO:0004769	Steroid Delta-Isomerase Activity	2	0.0715078	64.9781	ENSMUSG00000027869, ENSMUSG00000027871	chr3 98600000 98699999 chr3 98600000 98699999
Mouse	Human open/ Mouse closed	GO:0016503	Pheromone Receptor Activity	2	0.0715078	64.9781	ENSMUSG00000050453, ENSMUSG00000058588	chr7 13800000 13899999 chr6 57700000 57799999
Mouse	Human open/ Mouse closed	GO:0004867	Serine-Type Endopeptidase Inhibitor Activity	5	0.0749401	66.7651	ENSMUSG00000024503, ENSMUSG00000051050, ENSMUSG00000055561, ENSMUSG00000029664, ENSMUSG00000034139	chr18 43800000 43899999 chr18 44100000 44199999 chr18 44100000 44199999 chr6 3900000 3999999 chr3 75000000 75099999
Mouse	Human open/ Mouse closed	GO:0001961	Positive Regulation Of Cytokine-Mediated Signaling Pathway	2	0.0683381	68.6802	ENSMUSG00000041135, ENSMUSG00000030895	chr4 16000000 16099999 chr7 112700000 112799999
Mouse	Human open/ Mouse closed	GO:0019236	Response To Pheromone	2	0.0683381	68.6802	ENSMUSG00000050453, ENSMUSG00000058588	chr7 13800000 13899999 chr6 57700000 57799999
Mouse	Human open/ Mouse closed	GO:0050879	Multicellular Organismal Movement	2	0.0683381	68.6802	ENSMUSG00000007617, ENSMUSG00000020128	chr13 94100000 94199999 chr11 21100000 21199999
Mouse	Human open/ Mouse closed	GO:0050881	Musculoskeletal Movement	2	0.0683381	68.6802	ENSMUSG00000007617, ENSMUSG00000020128	chr13 94100000 94199999 chr11 21100000 21199999
Mouse	Human open/ Mouse closed	CYTOBAND	CYTOBAND 10 B3	3	0.0811886	69.0041	ENSMUSG00000056219, ENSMUSG00000003746, ENSMUSG00000019856	chr10 53100000 53199999 chr10 53700000 53799999 chr10 53400000 53499999
Mouse	Human open/ Mouse closed	IPR002286	P2 Purinoceptor	3	0.0825558	72.0454	ENSMUSG00000050075, ENSMUSG00000036381, ENSMUSG00000051431	chr3 58900000 58999999 chr3 58900000 58999999 chr3 58900000 58999999
Mouse	Human open/ Mouse closed	IPR003309	Transcriptional Regulator SCAN	3	0.0825558	72.0454	ENSMUSG00000029729, ENSMUSG00000037017, ENSMUSG00000022529	chr5 138500000 138599999 chr5 138500000 138599999 chr16 3700000 3799999
Mouse	Human open/ Mouse closed	GO:0007005	Mitochondrion Organization	6	0.0748205	72.069	ENSMUSG00000025889, ENSMUSG00000030882, ENSMUSG00000035824, ENSMUSG00000030879, ENSMUSG00000029911, ENSMUSG00000022292	chr6 60700000 60799999 chr7 112800000 112899999 chr8 106700000 106799999 chr7 112900000 112999999 chr6 40400000 40499999 chr15 37800000 37899999
Mouse	Human open/ Mouse closed	CYTOBAND	CYTOBAND 3 D	3	0.0908913	73.2376	ENSMUSG00000027801, ENSMUSG00000050075, ENSMUSG00000051431	chr3 57200000 57299999 chr3 58900000 58999999 chr3 58900000 58999999
Mouse	Human open/ Mouse closed	CYTOBAND	CYTOBAND 11 12.0 CM	2	0.0927588	73.9882	ENSMUSG00000001891, ENSMUSG00000020321	chr11 21200000 21299999 chr11 21400000 21499999
Mouse	Human open/ Mouse closed	GO:0006096	Glycolysis	4	0.0985188	81.75	ENSMUSG00000059040, ENSMUSG00000069939, ENSMUSG00000020321, ENSMUSG00000064193, ENSMUSG00000037012	chr18 48200000 48299999 chr11 26600000 26699999 chr11 21400000 21499999 chr2 80600000 80699999 chr10 61700000 61799999

## Sheet: SUMMARY 100KB REGIONS
Annotation	Divergent regions	Category	Term	Gene Count	PValue	FDR PValue
Human	Human open /Mouse closed	CYTOBAND	11p15.4	15	1.69976e-10	2.1746e-07
		GO:0007606	Sensory perception of chemical stimulus	21	2.49619e-09	4.15151e-06
		GO:0050877	Neurological system process	41	1.41808e-07	0.000235846
		CYTOBAND	10p13	8	3.47008e-07	0.000443945
		GO:0007186	G-protein coupled receptor protein signaling pathway	36	3.81364e-07	0.000634259
Human	Human closed /Mouse open	IPR001827	Homeobox protein, antennapedia type, conserved site	10	4.80403e-07	0.000732829
		CYTOBAND	18q23	6	5.62718e-06	0.00751935
		GO:0003002	Regionalization	21	8.64718e-06	0.0150458
		CYTOBAND	6q27	6	3.10683e-05	0.0415087
		CYTOBAND	2q37.3	9	3.2779e-05	0.0437938
Mouse	Human open /Mouse closed	GO:0007606	Sensory perception of chemical stimulus	39	2.1854e-18	3.58418e-15
		GO:0007608	Sensory perception of smell	34	5.79968e-16	9.10383e-13
		IPR000725	Olfactory receptor	33	7.93716e-16	1.15463e-12
		GO:0004984~	Olfactory receptor activity	33	2.41353e-15	3.45279e-12
		IPR017452	GPCR, rhodopsin-like superfamily	47	3.73393e-15	5.58442e-12
Mouse	Human closed /Mouse open	GO:0003002	Regionalization	32	1.95676e-09	3.38978e-06
		GO:0009952	Anterior/posterior pattern formation	27	2.29261e-09	3.97157e-06
		GO:0007389	Pattern specification process	36	5.24552e-09	9.08701e-06
		CYTOBAND	2 45.0 cM	9	1.29472e-08	1.88991e-05
		CYTOBAND	19 D2	12	3.31394e-08	4.83735e-05
		GOTERM_BP_FAT	GO:0030521~androgen receptor signaling pathway	4	0.690846	0.0502707
		SMART	SM00429:IPT	4	0.690846	0.0503075
		GOTERM_BP_FAT	GO:0045944~positive regulation of transcription from RNA polymerase II promoter	19	3.28152	0.0504318
		GOTERM_MF_FAT	GO:0003774~motor activity	8	1.38169	0.0516605	ENSG00000086061, ENSG00000124225, ENSG00000105173, ENSG00000168036	346	17	6887	4.68344	1	0.827957	59.2416
		GOTERM_CC_FAT	GO:0015630~microtubule cytoskeleton	20	3.45423	0.0538865	ENSG00000108001, ENSG00000131196, ENSG00000114554, ENSG00000101096	227	17	4506	4.67064	0.9998	0.817929	46.5564
		UP_SEQ_FEATURE	domain:CN hydrolase	3	0.518135	0.0551086	ENSG00000111783, ENSG00000122877, ENSG00000122592, ENSG00000183072, ENSG00000143171, ENSG00000110768, ENSG00000114315, ENSG00000168036, ENSG00000119919, ENSG00000105996, ENSG00000148143, ENSG00000105991, ENSG00000101096, ENSG00000176692, ENSG00000152266, ENSG00000184937, ENSG00000186350, ENSG00000095015, ENSG00000043039	346	237	6887	1.59573	1	0.824312	59.3617
		GOTERM_MF_FAT	GO:0016769~transferase activity, transferring nitrogenous groups	4	0.690846	0.0555171	ENSG00000196169, ENSG00000171595, ENSG00000109061, ENSG00000066735, ENSG00000125414, ENSG00000137807, ENSG00000166813, ENSG00000170615	322	69	6530	2.35125	1	0.90581	54.1402
		CYTOBAND	20q13.31	3	0.518135	0.056125	ENSG00000163781, ENSG00000112029, ENSG00000196169, ENSG00000171595, ENSG00000105173, ENSG00000066735, ENSG00000141027, ENSG00000168036, ENSG00000117650, ENSG00000165521, ENSG00000099901, ENSG00000134982, ENSG00000032742, ENSG00000090316, ENSG00000125898, ENSG00000124253, ENSG00000103494, ENSG00000137807, ENSG00000102699, ENSG00000140941	299	283	6583	1.55595	1	0.988587	52.6947
		CYTOBAND	18q22.3	3	0.518135	0.056125	ENSG00000112299, ENSG00000112303, ENSG00000093134	471	8	9594	7.63854	1	0.999186	60.2087
		SP_PIR_KEYWORDS	Transcription	60	10.3627	0.0565974	ENSG00000205126, ENSG00000172482, ENSG00000120053, ENSG00000110455	322	18	6530	4.50656	1	0.90579	56.8061
		INTERPRO	IPR007237:CD20/IgE Fc receptor beta subunit	3	0.518135	0.0567122	ENSG00000124225, ENSG00000124253, ENSG00000124256	511	8	10306	7.56311	1	0.499996	53.7852
		INTERPRO	IPR003010:Nitrilase/cyanide hydratase and apolipoprotein N-acyltransferase	3	0.518135	0.0567122	ENSG00000133313, ENSG00000206043, ENSG00000187773	511	8	10306	7.56311	1	0.499996	53.7852
		GOTERM_BP_FAT	GO:0009309~amine biosynthetic process	6	1.03627	0.0570878	ENSG00000169740, ENSG00000181965, ENSG00000111783, ENSG00000177551, ENSG00000110768, ENSG00000112592, ENSG00000168036, ENSG00000159692, ENSG00000124782, ENSG00000165643, ENSG00000182968, ENSG00000128645, ENSG00000108590, ENSG00000129173, ENSG00000101096, ENSG00000109787, ENSG00000184937, ENSG00000074266, ENSG00000168813, ENSG00000122877, ENSG00000073614, ENSG00000107938, ENSG00000114315, ENSG0000…	472	983	9610	1.24274	1	0.840785	55.761
		GOTERM_BP_FAT	GO:0035265~organ growth	3	0.518135	0.0573418	ENSG00000214782, ENSG00000166961, ENSG00000172689	419	8	8397	7.51521	1	0.958494	58.9598
		UP_SEQ_FEATURE	zinc finger region:C2H2-type 8	8	1.38169	0.0581306	ENSG00000112299, ENSG00000112303, ENSG00000093134	419	8	8397	7.51521	1	0.958494	58.9598
		GOTERM_BP_FAT	GO:0045582~positive regulation of T cell differentiation	4	0.690846	0.0581594	ENSG00000132437, ENSG00000146733, ENSG00000139163, ENSG00000159423, ENSG00000172482, ENSG00000120053	346	42	6887	2.84352	1	0.857149	64.0435
		GOTERM_BP_FAT	GO:0033077~T cell differentiation in the thymus	4	0.690846	0.0581594	ENSG00000114739, ENSG00000176692, ENSG00000186350	346	8	6887	7.46423	1	0.854288	64.2116
		GOTERM_BP_FAT	GO:0045941~positive regulation of transcription	25	4.31779	0.0595397	ENSG00000130856, ENSG00000198298, ENSG00000103449, ENSG00000148143, ENSG00000168813, ENSG00000124782, ENSG00000198300, ENSG00000198597	471	71	9594	2.29515	1	0.998922	62.2279
		GOTERM_BP_FAT	GO:0042127~regulation of cell proliferation	32	5.52677	0.0609097	ENSG00000115085, ENSG00000112299, ENSG00000143772, ENSG00000136630	346	18	6887	4.42325	1	0.854285	64.748
		GOTERM_BP_FAT	GO:0051960~regulation of nervous system development	11	1.89983	0.0618074	ENSG00000115085, ENSG00000134982, ENSG00000143772, ENSG00000168036	346	18	6887	4.42325	1	0.854285	64.748
		GOTERM_BP_FAT	GO:0001944~vasculature development	14	2.41796	0.0621652	ENSG00000111783, ENSG00000105173, ENSG00000110768, ENSG00000112592, ENSG00000168036, ENSG00000119919, ENSG00000105996, ENSG00000108001, ENSG00000105991, ENSG00000101096, ENSG00000184937, ENSG00000043039, ENSG00000169129, ENSG00000122592, ENSG00000073614, ENSG00000122877, ENSG00000183072, ENSG00000143171, ENSG00000114315, ENSG00000148143, ENSG00000176692, ENSG00000152266, ENSG00000095015, ENSG0000…	346	343	6887	1.45077	1	0.85702	65.6362
		GOTERM_BP_FAT	GO:0000122~negative regulation of transcription from RNA polymerase II promoter	13	2.24525	0.0643338	ENSG00000120149, ENSG00000197461, ENSG00000105997, ENSG00000164399, ENSG00000168036, ENSG00000159692, ENSG00000119919, ENSG00000145623, ENSG00000164400, ENSG00000134419, ENSG00000102678, ENSG00000109099, ENSG00000113594, ENSG00000150782, ENSG00000115085, ENSG00000183691, ENSG00000112096, ENSG00000164867, ENSG00000183072, ENSG00000114315, ENSG00000145839, ENSG00000136630, ENSG00000172201, ENSG0000…	346	466	6887	1.36684	1	0.859592	66.497
		CYTOBAND	1p13.2	4	0.690846	0.0647409	ENSG00000183691, ENSG00000128652, ENSG00000104725, ENSG00000183072, ENSG00000091513, ENSG00000148826, ENSG00000110107, ENSG00000114315, ENSG00000172201, ENSG00000177508, ENSG00000105996	346	115	6887	1.90392	1	0.859899	67.0499
		UP_SEQ_FEATURE	zinc finger region:C2H2-type 1	15	2.59067	0.065224	ENSG00000162493, ENSG00000112531, ENSG00000150782, ENSG00000100697, ENSG00000183072, ENSG00000197461, ENSG00000164867, ENSG00000105997, ENSG00000168036, ENSG00000166224, ENSG00000129170, ENSG00000176692, ENSG00000102678, ENSG00000184937	346	162	6887	1.72015	1	0.857735	67.2679
		GOTERM_BP_FAT	GO:0050767~regulation of neurogenesis	10	1.72712	0.0655138	ENSG00000122592, ENSG00000183072, ENSG00000141027, ENSG00000114315, ENSG00000159692, ENSG00000168036, ENSG00000105996, ENSG00000121481, ENSG00000148826, ENSG00000115738, ENSG00000184937, ENSG00000186350, ENSG00000043039	346	147	6887	1.76027	1	0.863727	68.5603
		SP_PIR_KEYWORDS	nucleus	122	21.0708	0.06638	ENSG00000052723, ENSG00000134198, ENSG00000213281, ENSG00000175984	511	19	10306	4.24596	1	0.538045	59.1151
		GOTERM_BP_FAT	GO:0045621~positive regulation of lymphocyte differentiation	4	0.690846	0.0665924	ENSG00000169740, ENSG00000168813, ENSG00000122877, ENSG00000198597, ENSG00000130856, ENSG00000198298, ENSG00000178163, ENSG00000103449, ENSG00000148143, ENSG00000124782, ENSG00000109787, ENSG00000184937, ENSG00000198300, ENSG00000101544, ENSG00000137871	471	183	9594	1.66963	1	0.999136	66.5961
		GOTERM_BP_FAT	GO:0050730~regulation of peptidyl-tyrosine phosphorylation	5	0.863558	0.0670657	ENSG00000183691, ENSG00000128652, ENSG00000104725, ENSG00000183072, ENSG00000148826, ENSG00000110107, ENSG00000114315, ENSG00000172201, ENSG00000177508, ENSG00000105996	346	101	6887	1.97075	1	0.865184	69.2431
		GOTERM_BP_FAT	GO:0050870~positive regulation of T cell activation	6	1.03627	0.06729	ENSG00000163781, ENSG00000169740, ENSG00000173418, ENSG00000111783, ENSG00000110768, ENSG00000112592, ENSG00000113648, ENSG00000089876, ENSG00000159692, ENSG00000179979, ENSG00000165643, ENSG00000124782, ENSG00000128645, ENSG00000108590, ENSG00000101265, ENSG00000071994, ENSG00000109787, ENSG00000074266, ENSG00000184937, ENSG00000176438, ENSG00000168813, ENSG00000073614, ENSG00000107938, ENSG0000…	472	2185	9610	1.13681	1	0.866214	61.7671
		KEGG_PATHWAY	hsa00360:Phenylalanine metabolism	3	0.518135	0.0674188	ENSG00000115085, ENSG00000112299, ENSG00000143772, ENSG00000136630	346	19	6887	4.19045	1	0.866169	69.855
		SP_PIR_KEYWORDS	Acyltransferase	9	1.5544	0.0697009	ENSG00000167207, ENSG00000197461, ENSG00000110651, ENSG00000164400, ENSG00000164399	346	31	6887	3.21042	1	0.86462	70.1199
		KEGG_PATHWAY	hsa04650:Natural killer cell mediated cytotoxicity	6	1.03627	0.0697493	ENSG00000115085, ENSG00000150782, ENSG00000112299, ENSG00000143772, ENSG00000136630, ENSG00000110448	346	44	6887	2.71427	1	0.862051	70.2447
		CYTOBAND	13q14.11	3	0.518135	0.0698495	ENSG00000132437, ENSG00000173418, ENSG00000120053	132	9	2696	6.80808	0.999943	0.858347	56.1133
		CYTOBAND	4q24	3	0.518135	0.0698495	ENSG00000173418, ENSG00000099904, ENSG00000116906, ENSG00000119927, ENSG00000057252, ENSG00000070748, ENSG00000026652, ENSG00000120437, ENSG00000023041	472	89	9610	2.05889	1	0.861212	63.6275
		INTERPRO	IPR004839:Aminotransferase, class I and II	3	0.518135	0.0705683	ENSG00000131196, ENSG00000115085, ENSG00000164400, ENSG00000101096, ENSG00000213281, ENSG00000121879	132	46	2696	2.66403	0.99996	0.814931	57.39
		GOTERM_BP_FAT	GO:0008045~motor axon guidance	3	0.518135	0.0713391	ENSG00000179630, ENSG00000151778, ENSG00000151773	511	9	10306	6.72277	1	0.552708	62.0006
		BIOCARTA	h_nfatPathway:NFAT and Hypertrophy of the heart (Transcription in the broken heart)	4	0.690846	0.0720647	ENSG00000164032, ENSG00000138823, ENSG00000168743	511	9	10306	6.72277	1	0.552708	62.0006
		GOTERM_BP_FAT	GO:0051259~protein oligomerization	10	1.72712	0.0722921	ENSG00000205126, ENSG00000120053, ENSG00000110455	419	9	8397	6.68019	1	0.975827	67.2529
		GOTERM_BP_FAT	GO:0045165~cell fate commitment	9	1.5544	0.0727321	ENSG00000105991, ENSG00000122877, ENSG00000105996	346	9	6887	6.63487	1	0.874813	72.4142
		GOTERM_BP_FAT	GO:0050880~regulation of blood vessel size	5	0.863558	0.0737577	ENSG00000131196, ENSG00000188191, ENSG00000183072, ENSG00000125414	43	19	802	3.92656	0.999956	0.993337	58.3431
		GOTERM_BP_FAT	GO:0035150~regulation of tube size	5	0.863558	0.0737577	ENSG00000167207, ENSG00000171867, ENSG00000112096, ENSG00000130558, ENSG00000197702, ENSG00000144481, ENSG00000095015, ENSG00000168036, ENSG00000166228, ENSG00000171864	346	103	6887	1.93249	1	0.875124	72.9026
		GOTERM_CC_FAT	GO:0005741~mitochondrial outer membrane	6	1.03627	0.074174	ENSG00000103449, ENSG00000003137, ENSG00000181965, ENSG00000148826, ENSG00000176692, ENSG00000114315, ENSG00000168036, ENSG00000154342, ENSG00000105996	346	88	6887	2.0357	1	0.873529	73.1254
		GOTERM_BP_FAT	GO:0010035~response to inorganic substance	11	1.89983	0.0742528	ENSG00000175868, ENSG00000112096, ENSG00000043591, ENSG00000164867, ENSG00000176692	346	32	6887	3.1101	1	0.874125	73.638
		GOTERM_BP_FAT	GO:0009799~determination of symmetry	4	0.690846	0.0755482	ENSG00000175868, ENSG00000112096, ENSG00000043591, ENSG00000164867, ENSG00000176692	346	32	6887	3.1101	1	0.874125	73.638
		GOTERM_BP_FAT	GO:0007368~determination of left/right symmetry	4	0.690846	0.0755482	ENSG00000166347, ENSG00000117791, ENSG00000119927, ENSG00000197142, ENSG00000128654, ENSG00000122873	299	50	6583	2.64201	1	0.993117	64.7064
		GOTERM_BP_FAT	GO:0001704~formation of primary germ layer	4	0.690846	0.0755482	ENSG00000171121, ENSG00000137857, ENSG00000171867, ENSG00000104267, ENSG00000112096, ENSG00000103569, ENSG00000164867, ENSG00000197461, ENSG00000168036, ENSG00000186350, ENSG00000188690	346	119	6887	1.83992	1	0.872773	73.8821
		GOTERM_BP_FAT	GO:0009855~determination of bilateral symmetry	4	0.690846	0.0755482	ENSG00000114739, ENSG00000032742, ENSG00000103494, ENSG00000154342	346	20	6887	3.98092	1	0.874344	74.5108
		UP_SEQ_FEATURE	zinc finger region:C2H2-type 11	5	0.863558	0.0758702	ENSG00000114739, ENSG00000032742, ENSG00000103494, ENSG00000154342	346	20	6887	3.98092	1	0.874344	74.5108
		GOTERM_BP_FAT	GO:0001654~eye development	8	1.38169	0.076109	ENSG00000151348, ENSG00000176692, ENSG00000168036, ENSG00000154342	346	20	6887	3.98092	1	0.874344	74.5108
		BIOCARTA	h_stemPathway:Regulation of hematopoiesis by cytokines	3	0.518135	0.0763054	ENSG00000114739, ENSG00000032742, ENSG00000103494, ENSG00000154342	346	20	6887	3.98092	1	0.874344	74.5108
		BIOCARTA	h_erythPathway:Erythrocyte Differentiation Pathway	3	0.518135	0.0763054	ENSG00000130856, ENSG00000198298, ENSG00000148143, ENSG00000124782, ENSG00000198300	471	33	9594	3.08628	1	0.999508	72.2715
		GOTERM_BP_FAT	GO:0003007~heart morphogenesis	6	1.03627	0.0784385	ENSG00000176842, ENSG00000182968, ENSG00000134982, ENSG00000176692, ENSG00000184937, ENSG00000103494, ENSG00000095015, ENSG00000168036	346	74	6887	2.15185	1	0.873263	74.7785
		INTERPRO	IPR011993:Pleckstrin homology-type	12	2.07254	0.0792187	ENSG00000164400, ENSG00000164399, ENSG00000145839	43	9	802	6.21705	0.999976	0.971142	60.5183
		CYTOBAND	9q34.3	7	1.20898	0.0800474	ENSG00000164400, ENSG00000164399, ENSG00000145839	43	9	802	6.21705	0.999976	0.971142	60.5183
		UP_SEQ_FEATURE	zinc finger region:C2H2-type 2	15	2.59067	0.0803117	ENSG00000120149, ENSG00000183072, ENSG00000032742, ENSG00000176692, ENSG00000154342, ENSG00000186350	346	46	6887	2.59626	1	0.878365	75.8625
		GOTERM_BP_FAT	GO:0060485~mesenchyme development	5	0.863558	0.0807747	ENSG00000169129, ENSG00000107679, ENSG00000166068, ENSG00000070778, ENSG00000147443, ENSG00000099901, ENSG00000148735, ENSG00000110768, ENSG00000109458, ENSG00000070190, ENSG00000185112, ENSG00000070159	419	137	8397	1.75538	1	0.98047	71.6061
		GOTERM_BP_FAT	GO:0000902~cell morphogenesis	16	2.76339	0.0812667	ENSG00000148386, ENSG00000204007, ENSG00000165643, ENSG00000130558, ENSG00000107147, ENSG00000212589, ENSG00000186350	511	61	10306	2.31439	1	0.590954	67.2058
		CYTOBAND	5q31.1	4	0.690846	0.0826985	ENSG00000169740, ENSG00000168813, ENSG00000122877, ENSG00000198597, ENSG00000130856, ENSG00000198298, ENSG00000178163, ENSG00000103449, ENSG00000148143, ENSG00000124782, ENSG00000109787, ENSG00000184937, ENSG00000198300, ENSG00000101544, ENSG00000137871	471	189	9594	1.61662	1	0.99945	74.3603
		UP_SEQ_FEATURE	lipid moiety-binding region:GPI-anchor amidated glycine	3	0.518135	0.0830517	ENSG00000131196, ENSG00000106004, ENSG00000183691, ENSG00000176692, ENSG00000168036	346	33	6887	3.01585	1	0.883193	76.9054
		SP_PIR_KEYWORDS	amidated carboxyl end	3	0.518135	0.0831182	ENSG00000162493, ENSG00000113594, ENSG00000171595, ENSG00000183691, ENSG00000122877, ENSG00000104725, ENSG00000114315, ENSG00000168036, ENSG00000154342, ENSG00000105996, ENSG00000131196, ENSG00000105991, ENSG00000134982, ENSG00000032742, ENSG00000103494, ENSG00000186350	346	202	6887	1.5766	1	0.881912	77.1196
		GOTERM_BP_FAT	GO:0007167~enzyme linked receptor protein signaling pathway	16	2.76339	0.0839495	ENSG00000164400, ENSG00000186687, ENSG00000164399, ENSG00000145839	511	21	10306	3.84158	1	0.590556	68.4465
		GOTERM_BP_FAT	GO:0035270~endocrine system development	6	1.03627	0.0843623	ENSG00000112299, ENSG00000119913, ENSG00000171864	471	10	9594	6.11083	1	0.999293	75.5743
		CYTOBAND	12q23.3	3	0.518135	0.0845277	ENSG00000100604, ENSG00000175868, ENSG00000146469	472	10	9610	6.10805	1	0.891787	70.3206
		CYTOBAND	6p12.1	3	0.518135	0.0845277	ENSG00000113594, ENSG00000107679, ENSG00000183691, ENSG00000147443, ENSG00000168546, ENSG00000120149, ENSG00000170873, ENSG00000116194, ENSG00000197461, ENSG00000109458, ENSG00000166224, ENSG00000114739, ENSG00000176692, ENSG00000102678, ENSG00000095015, ENSG00000122176	346	203	6887	1.56884	1	0.887545	78.2548
		CYTOBAND	4p16.1	3	0.518135	0.0845277	ENSG00000106004, ENSG00000128652, ENSG00000183072, ENSG00000105997, ENSG00000148826, ENSG00000114315	346	47	6887	2.54102	1	0.886054	78.4246
		GOTERM_BP_FAT	GO:0030856~regulation of epithelial cell differentiation	4	0.690846	0.0850034	ENSG00000074590, ENSG00000166046, ENSG00000013503	511	10	10306	6.05049	1	0.586522	69.277
		INTERPRO	IPR013129:Transcription factor jumonji	3	0.518135	0.0853835	ENSG00000112144, ENSG00000223190, ENSG00000170899, ENSG00000202198, ENSG00000222386, ENSG00000222594	511	10	10306	6.05049	1	0.586522	69.277
		GOTERM_BP_FAT	GO:0001837~epithelial to mesenchymal transition	3	0.518135	0.0863009	ENSG00000173011, ENSG00000178163, ENSG00000173013	511	10	10306	6.05049	1	0.586522	69.277
		GOTERM_BP_FAT	GO:0046638~positive regulation of alpha-beta T cell differentiation	3	0.518135	0.0863009	ENSG00000161849, ENSG00000122592, ENSG00000134982, ENSG00000168036	346	21	6887	3.79136	1	0.885276	78.686
		GOTERM_BP_FAT	GO:0009065~glutamine family amino acid catabolic process	3	0.518135	0.0863009	ENSG00000081692, ENSG00000073614, ENSG00000006459	419	10	8397	6.01217	1	0.98179	74.3717
		GOTERM_BP_FAT	GO:0045885~positive regulation of survival gene product expression	3	0.518135	0.0863009	ENSG00000131196, ENSG00000183691, ENSG00000168036	346	10	6887	5.97139	1	0.886495	79.2059
		GOTERM_BP_FAT	GO:0042733~embryonic digit morphogenesis	3	0.518135	0.0863009	ENSG00000115085, ENSG00000143772, ENSG00000136630	346	10	6887	5.97139	1	0.886495	79.2059
		GOTERM_BP_FAT	GO:0002026~regulation of the force of heart contraction	3	0.518135	0.0863009	ENSG00000159423, ENSG00000164867, ENSG00000120053	346	10	6887	5.97139	1	0.886495	79.2059
		KEGG_PATHWAY	hsa04664:Fc epsilon RI signaling pathway	5	0.863558	0.0870824	ENSG00000183072, ENSG00000164400, ENSG00000164399	346	10	6887	5.97139	1	0.886495	79.2059
		SP_PIR_KEYWORDS	disease mutation	53	9.15371	0.0870879	ENSG00000183691, ENSG00000032742, ENSG00000168036	346	10	6887	5.97139	1	0.886495	79.2059
		GOTERM_CC_FAT	GO:0043233~organelle lumen	57	9.84456	0.0875841	ENSG00000129170, ENSG00000043591, ENSG00000163399	346	10	6887	5.97139	1	0.886495	79.2059
		GOTERM_BP_FAT	GO:0003018~vascular process in circulatory system	5	0.863558	0.0881093	ENSG00000164400, ENSG00000188784, ENSG00000213281, ENSG00000164399, ENSG00000121879	132	35	2696	2.91775	0.999997	0.838329	65.8703
		GOTERM_CC_FAT	GO:0034747~Axin-APC-beta-catenin-GSK3B complex	2	0.345423	0.0884936	ENSG00000116748, ENSG00000083799, ENSG00000151348, ENSG00000091513, ENSG00000112592, ENSG00000168036, ENSG00000188690, ENSG00000129170, ENSG00000145623, ENSG00000125414, ENSG00000135443, ENSG00000184937, ENSG00000138823, ENSG00000113594, ENSG00000146733, ENSG00000116906, ENSG00000183691, ENSG00000122877, ENSG00000183072, ENSG00000110756, ENSG00000148090, ENSG00000121879, ENSG00000171867, ENSG0000…	472	882	9610	1.22346	1	0.888919	72.0696
		UP_SEQ_FEATURE	domain:F-box	5	0.863558	0.0900708	ENSG00000163781, ENSG00000162910, ENSG00000112029, ENSG00000105173, ENSG00000197461, ENSG00000110768, ENSG00000165806, ENSG00000175155, ENSG00000112592, ENSG00000159692, ENSG00000168036, ENSG00000102910, ENSG00000163541, ENSG00000124782, ENSG00000108590, ENSG00000129173, ENSG00000125414, ENSG00000184937, ENSG00000124253, ENSG00000060069, ENSG00000112096, ENSG00000073614, ENSG00000183072, ENSG0000…	299	1040	6583	1.20669	1	0.992805	71.0221
		GOTERM_BP_FAT	GO:0051216~cartilage development	6	1.03627	0.0905154	ENSG00000175868, ENSG00000112096, ENSG00000043591, ENSG00000164867, ENSG00000176692	346	34	6887	2.92715	1	0.88917	79.9105
		GOTERM_BP_FAT	GO:0001568~blood vessel development	13	2.24525	0.0910731	ENSG00000134982, ENSG00000168036	299	2	6583	22.0167	1	0.986094	71.41
		UP_SEQ_FEATURE	zinc finger region:C2H2-type 7	8	1.38169	0.0914886	ENSG00000156804, ENSG00000112029, ENSG00000112146, ENSG00000164616, ENSG00000118496	471	35	9594	2.90992	1	0.999391	78.4427
		GOTERM_BP_FAT	GO:0006350~transcription	60	10.3627	0.0915549	ENSG00000106004, ENSG00000183691, ENSG00000128652, ENSG00000105997, ENSG00000102678, ENSG00000043039	346	48	6887	2.48808	1	0.893403	80.8132
		GOTERM_BP_FAT	GO:0048545~response to steroid hormone stimulus	11	1.89983	0.0918747	ENSG00000112531, ENSG00000150782, ENSG00000100697, ENSG00000183072, ENSG00000197461, ENSG00000164867, ENSG00000105997, ENSG00000168036, ENSG00000166224, ENSG00000129170, ENSG00000176692, ENSG00000102678, ENSG00000184937	346	156	6887	1.65872	1	0.892413	81.0169
		CYTOBAND	5q11.2	4	0.690846	0.0923918	ENSG00000130856, ENSG00000198298, ENSG00000103449, ENSG00000148143, ENSG00000168813, ENSG00000124782, ENSG00000198300, ENSG00000198597	471	79	9594	2.06273	1	0.999161	78.9823
		GOTERM_CC_FAT	GO:0031974~membrane-enclosed lumen	58	10.0173	0.092899	ENSG00000169740, ENSG00000181965, ENSG00000111783, ENSG00000177551, ENSG00000110768, ENSG00000112592, ENSG00000168036, ENSG00000124782, ENSG00000165643, ENSG00000182968, ENSG00000128645, ENSG00000108590, ENSG00000129173, ENSG00000101096, ENSG00000109787, ENSG00000184937, ENSG00000074266, ENSG00000168813, ENSG00000122877, ENSG00000073614, ENSG00000107938, ENSG00000114315, ENSG00000090060, ENSG0000…	346	997	6887	1.19787	1	0.891226	81.1912
		GOTERM_CC_FAT	GO:0031966~mitochondrial membrane	15	2.59067	0.0935164	ENSG00000104267, ENSG00000105173, ENSG00000104725, ENSG00000164867, ENSG00000197461, ENSG00000183072, ENSG00000172482, ENSG00000168036, ENSG00000120053, ENSG00000186350, ENSG00000179979	346	124	6887	1.76573	1	0.889602	81.3061
		INTERPRO	IPR019821:Kinesin, motor region, conserved site	4	0.690846	0.0936177	ENSG00000178996, ENSG00000164512, ENSG00000169271, ENSG00000095015	511	22	10306	3.66696	1	0.60865	72.6224
		INTERPRO	IPR001752:Kinesin, motor region	4	0.690846	0.0936177	ENSG00000163781, ENSG00000162910, ENSG00000112029, ENSG00000105173, ENSG00000197461, ENSG00000197081, ENSG00000110768, ENSG00000165806, ENSG00000175155, ENSG00000112592, ENSG00000159692, ENSG00000168036, ENSG00000102910, ENSG00000163541, ENSG00000124782, ENSG00000108590, ENSG00000129173, ENSG00000125414, ENSG00000184937, ENSG00000124253, ENSG00000060069, ENSG00000112096, ENSG00000073614, ENSG0000…	299	1065	6583	1.19903	1	0.980486	73.2218
		GOTERM_BP_FAT	GO:0048534~hemopoietic or lymphoid organ development	13	2.24525	0.0944118	ENSG00000157036, ENSG00000112096, ENSG00000166347, ENSG00000155287, ENSG00000117791, ENSG00000119927, ENSG00000197142, ENSG00000165806, ENSG00000122873, ENSG00000128654, ENSG00000004799, ENSG00000163541, ENSG00000147684, ENSG00000153291, ENSG00000009307	299	210	6583	1.57262	1	0.970509	73.4671
		SMART	SM00129:KISc	4	0.690846	0.0950399	ENSG00000196169, ENSG00000066735, ENSG00000137807, ENSG00000166813	419	22	8397	3.64374	1	0.984495	77.6743
		UP_SEQ_FEATURE	domain:MOSC	2	0.345423	0.0955828	ENSG00000196169, ENSG00000066735, ENSG00000137807, ENSG00000166813	419	22	8397	3.64374	1	0.984495	77.6743
		UP_SEQ_FEATURE	region of interest:Trans-activation domain A (TAD-A)	2	0.345423	0.0955828	ENSG00000115085, ENSG00000112096, ENSG00000183072, ENSG00000105997, ENSG00000154342, ENSG00000119919, ENSG00000168036, ENSG00000166224, ENSG00000134982, ENSG00000090316, ENSG00000164400, ENSG00000143772, ENSG00000115738	346	157	6887	1.64815	1	0.894019	82.1944
		GOTERM_MF_FAT	GO:0004924~oncostatin-M receptor activity	2	0.345423	0.0959061	ENSG00000196169, ENSG00000066735, ENSG00000137807, ENSG00000166813	227	22	4506	3.60913	1	0.935833	70.2454
		GOTERM_CC_FAT	GO:0005615~extracellular space	24	4.14508	0.0964039	ENSG00000117791, ENSG00000186205	471	2	9594	20.3694	1	0.999092	80.4703
		SP_PIR_KEYWORDS	tumor suppressor	8	1.38169	0.0964612	ENSG00000131196, ENSG00000101096	471	2	9594	20.3694	1	0.999092	80.4703
		CYTOBAND	1q42.2	2	0.345423	0.0965272	ENSG00000113594, ENSG00000145623	322	2	6530	20.2795	1	0.97959	77.2773
		CYTOBAND	7p12.2	2	0.345423	0.0965272	ENSG00000063660, ENSG00000150782, ENSG00000183691, ENSG00000005421, ENSG00000116194, ENSG00000197461, ENSG00000093134, ENSG00000091513, ENSG00000164399, ENSG00000105852, ENSG00000101280, ENSG00000145839, ENSG00000145826, ENSG00000145824, ENSG00000146070, ENSG00000154342, ENSG00000166033, ENSG00000104267, ENSG00000130558, ENSG00000164400, ENSG00000152266, ENSG00000102678, ENSG00000112818, ENSG0000…	299	382	6583	1.38325	1	0.962158	74.5867
		CYTOBAND	16q11.2-q13	2	0.345423	0.0965272	ENSG00000170873, ENSG00000101265, ENSG00000083799, ENSG00000134982, ENSG00000151348, ENSG00000184937, ENSG00000121879, ENSG00000129422	472	80	9610	2.03602	1	0.900787	75.8267
		CYTOBAND	17q11.1	2	0.345423	0.0965272	ENSG00000143633, ENSG00000119283	511	2	10306	20.1683	1	0.613896	74.2432
		INTERPRO	IPR018469:Dual oxidase maturation factor	2	0.345423	0.097087	ENSG00000132436, ENSG00000132437	511	2	10306	20.1683	1	0.613896	74.2432
		INTERPRO	IPR008364:Paraoxonase2	2	0.345423	0.097087	ENSG00000176842, ENSG00000159387	511	2	10306	20.1683	1	0.613896	74.2432
		INTERPRO	IPR005302:Molybdenum cofactor sulfurase, C-terminal	2	0.345423	0.097087	ENSG00000109046, ENSG00000213664	511	2	10306	20.1683	1	0.613896	74.2432
		INTERPRO	IPR000817:Prion protein	2	0.345423	0.097087	ENSG00000140274, ENSG00000140254	419	2	8397	20.0406	1	0.983449	78.9429
		INTERPRO	IPR005303:MOSC, N-terminal beta barrel	2	0.345423	0.097087	ENSG00000105852, ENSG00000105854	419	2	8397	20.0406	1	0.983449	78.9429
		UP_SEQ_FEATURE	zinc finger region:C2H2-type 3	14	2.41796	0.0973562	ENSG00000117791, ENSG00000186205	419	2	8397	20.0406	1	0.983449	78.9429
		GOTERM_BP_FAT	GO:0021593~rhombomere morphogenesis	2	0.345423	0.0976862	ENSG00000171867, ENSG00000171864	419	2	8397	20.0406	1	0.983449	78.9429
		GOTERM_BP_FAT	GO:0048342~paraxial mesodermal cell differentiation	2	0.345423	0.0976862	ENSG00000117791, ENSG00000186205	419	2	8397	20.0406	1	0.983449	78.9429
		GOTERM_BP_FAT	GO:0048343~paraxial mesodermal cell fate commitment	2	0.345423	0.0976862	ENSG00000169740, ENSG00000168813, ENSG00000122877, ENSG00000198597, ENSG00000130856, ENSG00000198298, ENSG00000178163, ENSG00000103449, ENSG00000148143, ENSG00000124782, ENSG00000109787, ENSG00000184937, ENSG00000198300, ENSG00000101544	471	178	9594	1.60209	1	0.998847	81.0836
		GOTERM_BP_FAT	GO:0006113~fermentation	2	0.345423	0.0976862	ENSG00000122877, ENSG00000105996	346	2	6887	19.9046	1	0.900039	83.2821
		GOTERM_BP_FAT	GO:0006114~glycerol biosynthetic process	2	0.345423	0.0976862	ENSG00000176692, ENSG00000154342	346	2	6887	19.9046	1	0.900039	83.2821
		GOTERM_BP_FAT	GO:0021658~rhombomere 3 morphogenesis	2	0.345423	0.0976862	ENSG00000176692, ENSG00000154342	346	2	6887	19.9046	1	0.900039	83.2821
		GOTERM_BP_FAT	GO:0019401~alditol biosynthetic process	2	0.345423	0.0976862	ENSG00000124253, ENSG00000120053	346	2	6887	19.9046	1	0.900039	83.2821
		UP_SEQ_FEATURE	domain:Helix-loop-helix motif	7	1.20898	0.0977224	ENSG00000124253, ENSG00000120053	346	2	6887	19.9046	1	0.900039	83.2821
		SMART	SM00157:PRP	2	0.345423	0.0978057	ENSG00000122877, ENSG00000105996	346	2	6887	19.9046	1	0.900039	83.2821
		GOTERM_BP_FAT	GO:0043434~response to peptide hormone stimulus	9	1.5544	0.0978904	ENSG00000124253, ENSG00000120053	346	2	6887	19.9046	1	0.900039	83.2821
		GOTERM_MF_FAT	GO:0003777~microtubule motor activity	5	0.863558	0.0983783	ENSG00000183734, ENSG00000165643, ENSG00000181965, ENSG00000177551, ENSG00000115738, ENSG00000114315, ENSG00000172201	471	65	9594	2.19363	1	0.998424	81.208
		GOTERM_MF_FAT	GO:0019209~kinase activator activity	3	0.518135	0.098854	ENSG00000171867, ENSG00000171864	227	2	4506	19.8502	1	0.911619	71.3307
		GOTERM_BP_FAT	GO:0030097~hemopoiesis	12	2.07254	0.0989855	ENSG00000142330, ENSG00000122877, ENSG00000104725, ENSG00000164867, ENSG00000176692, ENSG00000109458, ENSG00000124253, ENSG00000120053, ENSG00000186350	346	94	6887	1.90576	1	0.898223	83.3478
		PIR_SUPERFAMILY	PIRSF000437:glycerol-3-phosphate O-acyltransferase/dihydroxyacetone phosphate acyltransferase	2	0.345423	0.0997257	ENSG00000196169, ENSG00000171595, ENSG00000066735, ENSG00000137807, ENSG00000166813	322	36	6530	2.8166	1	0.976425	78.1735
		PIR_SUPERFAMILY	PIRSF017459:PIRSF017459	2	0.345423	0.0997257	ENSG00000169129, ENSG00000109270, ENSG00000101280	322	11	6530	5.53077	1	0.971135	78.3422
		GOTERM_BP_FAT	GO:0045893~positive regulation of transcription, DNA-dependent	21	3.62694	0.0998849	ENSG00000166224, ENSG00000115085, ENSG00000112096, ENSG00000183072, ENSG00000134982, ENSG00000090316, ENSG00000164400, ENSG00000143772, ENSG00000115738, ENSG00000168036, ENSG00000119919, ENSG00000154342	346	142	6887	1.68208	1	0.898634	83.696
							ENSG00000116906, ENSG00000119927	192	2	3733	19.4427	1	0.990964	73.8461
							ENSG00000117791, ENSG00000186205	192	2	3733	19.4427	1	0.990964	73.8461
							ENSG00000169129, ENSG00000111783, ENSG00000105173, ENSG00000122877, ENSG00000122592, ENSG00000183072, ENSG00000143171, ENSG00000110768, ENSG00000114315, ENSG00000168036, ENSG00000119919, ENSG00000105996, ENSG00000148143, ENSG00000105991, ENSG00000101096, ENSG00000176692, ENSG00000152266, ENSG00000184937, ENSG00000186350, ENSG00000095015, ENSG00000043039	346	294	6887	1.42176	1	0.898561	83.9769

## Sheet: GO TERMS DIVERGENCE CLUSTERS
File	Cluster	Category	Term	Count	Pvalue	FDR corrected Pvalue	Genes
chr10 113700000 114199999	11	CYTOBAND	CYTOBAND 10q25.2	2	0.00116403	0.443707	ENSG00000119927, ENSG00000023041
chr10 113700000 114199999	11	GO:0006631	Fatty Acid Metabolic Process	2	0.0168433	12.2924	ENSG00000119927, ENSG00000197142
chr10 113700000 114199999	11	GO:0005741	Mitochondrial Outer Membrane	2	0.0226167	17.9736	ENSG00000119927, ENSG00000197142
chr10 113700000 114199999	11	GO:0031968	Organelle Outer Membrane	2	0.0253076	19.9089	ENSG00000119927, ENSG00000197142
chr10 113700000 114199999	11	GO:0019867	Outer Membrane	2	0.0262035	20.5442	ENSG00000119927, ENSG00000197142
chr10 113700000 114199999	11	GO:0005743	Mitochondrial Inner Membrane	2	0.0711678	47.2393	ENSG00000119927, ENSG00000197142
chr10 113700000 114199999	11	GO:0031224	Intrinsic To Membrane	4	0.0724567	47.8701	ENSG00000119913, ENSG00000119927, ENSG00000197142, ENSG00000023041
chr10 113700000 114199999	11	GO:0019866	Organelle Inner Membrane	2	0.0759325	49.5378	ENSG00000119927, ENSG00000197142
chr10 113700000 114199999	11	GO:0031966	Mitochondrial Membrane	2	0.0926942	56.9362	ENSG00000119927, ENSG00000197142
chr10 113700000 114199999	11	GO:0005740	Mitochondrial Envelope	2	0.0986615	59.3283	ENSG00000119927, ENSG00000197142
chr10 115200000 116199999	12	CYTOBAND	CYTOBAND 10q25.3	4	4.21075e-08	1.83128e-05	ENSG00000169129, ENSG00000196865, ENSG00000165816, ENSG00000148735
chr10 115200000 116199999	12	GO:0019904	Protein Domain Specific Binding	2	0.0800141	49.5365	ENSG00000169129, ENSG00000043591
chr10 115200000 116199999	12	GO:0051240	Positive Regulation Of Multicellular Organismal Process	2	0.0832452	63.5038	ENSG00000169129, ENSG00000043591
chr10 115200000 116199999	12	IPR001849	Pleckstrin Homology	2	0.0847565	50.8581	ENSG00000169129, ENSG00000148735
chr10 115200000 116199999	12	IPR011993	Pleckstrin Homology-Type	2	0.0940119	54.7058	ENSG00000169129, ENSG00000148735
chr11 5900000 6699999	16	CYTOBAND	CYTOBAND 11p15.4	15	3.74229e-28	2.04874e-25	ENSG00000175485, ENSG00000110148, ENSG00000180919, ENSG00000184478, ENSG00000051009, ENSG00000170955, ENSG00000179532, ENSG00000132259, ENSG00000132275, ENSG00000166341, ENSG00000183389, ENSG00000180974, ENSG00000183313, ENSG00000180878, ENSG00000180934
chr11 5900000 6699999	16	PIRSF038651	G Protein-Coupled Olfactory Receptor, Class I	7	2.76222e-10	1.96155e-07	ENSG00000175485, ENSG00000180974, ENSG00000180919, ENSG00000184478, ENSG00000183313, ENSG00000183389, ENSG00000180934
chr11 5900000 6699999	16	GO:0007608	Sensory Perception Of Smell	8	1.42835e-08	2.01591e-05	ENSG00000175485, ENSG00000180974, ENSG00000180919, ENSG00000184478, ENSG00000183313, ENSG00000132259, ENSG00000183389, ENSG00000180934
chr11 5900000 6699999	16	GO:0007606	Sensory Perception Of Chemical Stimulus	8	6.08671e-08	8.59051e-05	ENSG00000175485, ENSG00000180974, ENSG00000180919, ENSG00000184478, ENSG00000183313, ENSG00000132259, ENSG00000183389, ENSG00000180934
chr11 5900000 6699999	16	IPR000725	Olfactory Receptor	7	6.09991e-08	5.76552e-05	ENSG00000175485, ENSG00000180974, ENSG00000180919, ENSG00000184478, ENSG00000183313, ENSG00000183389, ENSG00000180934
chr11 5900000 6699999	16	GO:0050877	Neurological System Process	12	8.60863e-08	0.000121498	ENSG00000175485, ENSG00000180974, ENSG00000180919, ENSG00000110148, ENSG00000184478, ENSG00000183313, ENSG00000166333, ENSG00000132259, ENSG00000166340, ENSG00000166313, ENSG00000183389, ENSG00000180934
chr11 5900000 6699999	16	GO:0004984	Olfactory Receptor Activity	7	2.83185e-07	0.000317202	ENSG00000175485, ENSG00000180974, ENSG00000180919, ENSG00000184478, ENSG00000183313, ENSG00000183389, ENSG00000180934
chr11 5900000 6699999	16	GO:0050890	Cognition	10	5.59547e-07	0.000789717	ENSG00000175485, ENSG00000180974, ENSG00000180919, ENSG00000110148, ENSG00000184478, ENSG00000183313, ENSG00000132259, ENSG00000166313, ENSG00000183389, ENSG00000180934
chr11 5900000 6699999	16	IPR017452	GPCR, Rhodopsin-Like Superfamily	8	9.51765e-07	0.000899586	ENSG00000175485, ENSG00000180974, ENSG00000180919, ENSG00000110148, ENSG00000184478, ENSG00000183313, ENSG00000183389, ENSG00000180934
chr11 5900000 6699999	16	IPR000276	7TM GPCR, Rhodopsin-Like	8	1.00519e-06	0.000950081	ENSG00000175485, ENSG00000180974, ENSG00000180919, ENSG00000110148, ENSG00000184478, ENSG00000183313, ENSG00000183389, ENSG00000180934
chr11 5900000 6699999	16	GO:0007600	Sensory Perception	9	2.38351e-06	0.00336393	ENSG00000175485, ENSG00000180974, ENSG00000180919, ENSG00000110148, ENSG00000184478, ENSG00000183313, ENSG00000132259, ENSG00000183389, ENSG00000180934
chr11 5900000 6699999	16	PIRSF800006	Rhodopsin-Like G Protein-Coupled Receptors	8	2.65737e-05	0.0188694	ENSG00000175485, ENSG00000180974, ENSG00000180919, ENSG00000110148, ENSG00000184478, ENSG00000183313, ENSG00000183389, ENSG00000180934
chr11 5900000 6699999	16	GO:0007186	G-Protein Coupled Receptor Protein Signaling Pathway	8	0.000235522	0.331893	ENSG00000175485, ENSG00000180974, ENSG00000180919, ENSG00000110148, ENSG00000184478, ENSG00000183313, ENSG00000183389, ENSG00000180934
chr11 5900000 6699999	16	CYTOBAND	CYTOBAND 11p15	3	0.000777325	0.424812	ENSG00000132254, ENSG00000166340, ENSG00000166313
chr11 5900000 6699999	16	GO:0007166	Cell Surface Receptor Linked Signal Transduction	9	0.00243387	3.38078	ENSG00000175485, ENSG00000180974, ENSG00000180919, ENSG00000110148, ENSG00000184478, ENSG00000183313, ENSG00000166333, ENSG00000183389, ENSG00000180934
chr11 5900000 6699999	16	CYTOBAND	CYTOBAND 11p15.5-P15.4	2	0.0138947	7.37405	ENSG00000110169, ENSG00000166333
chr11 5900000 6699999	16	GO:0005886	Plasma Membrane	12	0.0182562	18.4949	ENSG00000175485, ENSG00000180974, ENSG00000180919, ENSG00000110148, ENSG00000132254, ENSG00000184478, ENSG00000183313, ENSG00000166333, ENSG00000166313, ENSG00000166341, ENSG00000183389, ENSG00000180934
chr11 5900000 6699999	16	GO:0007040	Lysosome Organization	2	0.0448195	47.6478	ENSG00000051009, ENSG00000166340
chr11 5900000 6699999	16	GO:0007033	Vacuole Organization	2	0.0707858	64.5186	ENSG00000051009, ENSG00000166340
chr11 5900000 6699999	16	GO:0016573	Histone Acetylation	2	0.0905156	73.7908	ENSG00000166337, ENSG00000166313
chr11 5900000 6699999	16	GO:0006473	Protein Amino Acid Acetylation	2	0.0933014	74.9013	ENSG00000166337, ENSG00000166313
chr11 43700000 44199999	19	CYTOBAND	CYTOBAND 11p11.2	4	3.57183e-07	0.000136375	ENSG00000166199, ENSG00000187479, ENSG00000205126, ENSG00000149084
chr11 43700000 44199999	19	GO:0019842	Vitamin Binding	3	0.000689617	0.632841	ENSG00000166199, ENSG00000205126, ENSG00000110455
chr11 43700000 44199999	19	IPR004838	Aminotransferases, Class-I, Pyridoxal-Phosphate-Binding Site	2	0.00142857	0.854754	ENSG00000205126, ENSG00000110455
chr11 43700000 44199999	19	IPR001176	1-Aminocyclopropane-1-Carboxylate Synthase	2	0.0017855	1.06736	ENSG00000205126, ENSG00000110455
chr11 43700000 44199999	19	GO:0016847	1-Aminocyclopropane-1-Carboxylate Synthase Activity	2	0.00305997	2.78092	ENSG00000205126, ENSG00000110455
chr11 43700000 44199999	19	IPR004839	Aminotransferase, Class I And II	2	0.00321237	1.91349	ENSG00000205126, ENSG00000110455
chr11 43700000 44199999	19	GO:0016846	Carbon-Sulfur Lyase Activity	2	0.00428199	3.87209	ENSG00000205126, ENSG00000110455
chr11 43700000 44199999	19	IPR015421	Pyridoxal Phosphate-Dependent Transferase, Major Region, Subdomain 1	2	0.00819571	4.82145	ENSG00000205126, ENSG00000110455
chr11 43700000 44199999	19	GO:0016769	Transferase Activity, Transferring Nitrogenous Groups	2	0.010983	9.66387	ENSG00000205126, ENSG00000110455
chr11 43700000 44199999	19	GO:0030170	Pyridoxal Phosphate Binding	2	0.0188588	16.0718	ENSG00000205126, ENSG00000110455
chr11 43700000 44199999	19	GO:0070279	Vitamin B6 Binding	2	0.0188588	16.0718	ENSG00000205126, ENSG00000110455
chr11 43700000 44199999	19	GO:0048037	Cofactor Binding	2	0.0842055	55.4919	ENSG00000205126, ENSG00000110455
chr11 43700000 44199999	19	GO:0055114	Oxidation Reduction	2	0.0943727	60.2467	ENSG00000166199, ENSG00000149084
chr14 95300000 95999999	33	CYTOBAND	CYTOBAND 14q32.13	3	1.46888e-06	0.000331604	ENSG00000176438, ENSG00000100697, ENSG00000165959
chr14 95300000 95999999	33	GO:0003779	Actin Binding	2	0.0507968	36.1007	ENSG00000176438, ENSG00000165959
chr14 95300000 95999999	33	GO:0008092	Cytoskeletal Protein Binding	2	0.0821659	52.1246	ENSG00000176438, ENSG00000165959
chr16 54000000 55499999	41	IPR003893	Iroquois-Class Homeodomain Protein	3	4.25525e-07	0.000133952	ENSG00000176842, ENSG00000159387, ENSG00000177508
chr16 54000000 55499999	41	IPR001356	Homeobox	3	0.000296165	0.0932007	ENSG00000176842, ENSG00000159387, ENSG00000177508
chr16 54000000 55499999	41	IPR017970	Homeobox, Conserved Site	3	0.000300279	0.0944948	ENSG00000176842, ENSG00000159387, ENSG00000177508
chr16 54000000 55499999	41	IPR012287	Homeodomain-Related	3	0.000321271	0.101099	ENSG00000176842, ENSG00000159387, ENSG00000177508
chr16 54000000 55499999	41	CYTOBAND	CYTOBAND 16q11.2-Q13	2	0.000388105	0.122121	ENSG00000176842, ENSG00000159387
chr16 54000000 55499999	41	GO:0043565	Sequence-Specific DNA Binding	3	0.00323711	1.23032	ENSG00000176842, ENSG00000159387, ENSG00000177508
chr16 54000000 55499999	41	GO:0003700	Transcription Factor Activity	3	0.00710811	2.68686	ENSG00000176842, ENSG00000159387, ENSG00000177508
chr16 54000000 55499999	41	GO:0006355	Regulation Of Transcription, DNA-Dependent	3	0.015217	12.0392	ENSG00000176842, ENSG00000159387, ENSG00000177508
chr16 54000000 55499999	41	GO:0051252	Regulation Of RNA Metabolic Process	3	0.0158687	12.5249	ENSG00000176842, ENSG00000159387, ENSG00000177508
chr16 54000000 55499999	41	GO:0030528	Transcription Regulator Activity	3	0.0162558	6.06582	ENSG00000176842, ENSG00000159387, ENSG00000177508
chr16 54000000 55499999	41	GO:0003677	DNA Binding	3	0.0288212	10.565	ENSG00000176842, ENSG00000159387, ENSG00000177508
chr16 54000000 55499999	41	GO:0045449	Regulation Of Transcription	3	0.0344671	25.4295	ENSG00000176842, ENSG00000159387, ENSG00000177508
chr16 66500000 66899999	42	IPR008253	Marvel	5	1.10149e-09	7.08664e-07	ENSG00000183723, ENSG00000089505, ENSG00000140931, ENSG00000217555, ENSG00000140932
chr16 66500000 66899999	42	GO:0006935	Chemotaxis	5	8.78849e-07	0.00087113	ENSG00000183723, ENSG00000089505, ENSG00000140931, ENSG00000217555, ENSG00000140932
chr16 66500000 66899999	42	GO:0042330	Taxis	5	8.78849e-07	0.00087113	ENSG00000183723, ENSG00000089505, ENSG00000140931, ENSG00000217555, ENSG00000140932
chr16 66500000 66899999	42	GO:0005125	Cytokine Activity	5	6.40241e-06	0.00540571	ENSG00000183723, ENSG00000089505, ENSG00000140931, ENSG00000217555, ENSG00000140932
chr16 66500000 66899999	42	GO:0007626	Locomotory Behavior	5	1.04486e-05	0.0103564	ENSG00000183723, ENSG00000089505, ENSG00000140931, ENSG00000217555, ENSG00000140932
chr16 66500000 66899999	42	CYTOBAND	CYTOBAND 16q22.1	4	3.18975e-05	0.0198688	ENSG00000168748, ENSG00000183723, ENSG00000177461, ENSG00000135720
chr16 66500000 66899999	42	GO:0007610	Behavior	5	9.93055e-05	0.0983901	ENSG00000183723, ENSG00000089505, ENSG00000140931, ENSG00000217555, ENSG00000140932
chr16 66500000 66899999	42	CYTOBAND	CYTOBAND 16q21	3	0.000114359	0.0712184	ENSG00000089505, ENSG00000217555, ENSG00000140932
chr16 66500000 66899999	42	GO:0005615	Extracellular Space	5	0.000339619	0.278174	ENSG00000183723, ENSG00000089505, ENSG00000140931, ENSG00000217555, ENSG00000140932
chr16 66500000 66899999	42	GO:0044421	Extracellular Region Part	5	0.00121142	0.989137	ENSG00000183723, ENSG00000089505, ENSG00000140931, ENSG00000217555, ENSG00000140932
chr16 66500000 66899999	42	GO:0005576	Extracellular Region	5	0.012938	10.1289	ENSG00000183723, ENSG00000089505, ENSG00000140931, ENSG00000217555, ENSG00000140932
chr17 10400000 10899999	45	CYTOBAND	CYTOBAND 17p13.1	5	1.50945e-08	5.7632e-06	ENSG00000214970, ENSG00000170222, ENSG00000109061, ENSG00000125414, ENSG00000187824
chr17 10400000 10899999	45	GO:0005863	Striated Muscle Thick Filament	2	0.00182218	1.62432	ENSG00000109061, ENSG00000125414
chr17 10400000 10899999	45	IPR015650	Heavy Chain Of Myosin	2	0.00190465	0.90826	ENSG00000109061, ENSG00000125414
chr17 10400000 10899999	45	IPR004009	Myosin, N-Terminal, SH3-Like	2	0.00238053	1.13417	ENSG00000109061, ENSG00000125414
chr17 10400000 10899999	45	GO:0031672	A Band	2	0.00242921	2.16021	ENSG00000109061, ENSG00000125414
chr17 10400000 10899999	45	IPR002928	Myosin Tail	2	0.00285629	1.35961	ENSG00000109061, ENSG00000125414
chr17 10400000 10899999	45	GO:0006941	Striated Muscle Contraction	2	0.00377523	2.65024	ENSG00000109061, ENSG00000125414
chr17 10400000 10899999	45	GO:0032982	Myosin Filament	2	0.00394597	3.48788	ENSG00000109061, ENSG00000125414
chr17 10400000 10899999	45	GO:0005859	Muscle Myosin Complex	2	0.00424918	3.75136	ENSG00000109061, ENSG00000125414
chr17 10400000 10899999	45	IPR001609	Myosin Head, Motor Region	2	0.00452057	2.14505	ENSG00000109061, ENSG00000125414
chr17 10400000 10899999	45	GO:0016460	Myosin II Complex	2	0.00455235	4.01416	ENSG00000109061, ENSG00000125414
chr17 10400000 10899999	45	IPR000048	IQ Calmodulin-Binding Region	2	0.0104531	4.90469	ENSG00000109061, ENSG00000125414
chr17 10400000 10899999	45	GO:0016459	Myosin Complex	2	0.010606	9.1301	ENSG00000109061, ENSG00000125414
chr17 10400000 10899999	45	GO:0006936	Muscle Contraction	2	0.0136489	9.29821	ENSG00000109061, ENSG00000125414
chr17 10400000 10899999	45	GO:0003012	Muscle System Process	2	0.0151009	10.2422	ENSG00000109061, ENSG00000125414
chr17 10400000 10899999	45	GO:0030017	Sarcomere	2	0.0181471	15.1633	ENSG00000109061, ENSG00000125414
chr17 10400000 10899999	45	GO:0005925	Focal Adhesion	2	0.019351	16.0928	ENSG00000109061, ENSG00000125414
chr17 10400000 10899999	45	GO:0005924	Cell-Substrate Adherens Junction	2	0.0199526	16.5539	ENSG00000109061, ENSG00000125414
chr17 10400000 10899999	45	GO:0030055	Cell-Substrate Junction	2	0.0208548	17.2411	ENSG00000109061, ENSG00000125414
chr17 10400000 10899999	45	GO:0003774	Motor Activity	2	0.0210232	15.6709	ENSG00000109061, ENSG00000125414
chr17 10400000 10899999	45	GO:0030016	Myofibril	2	0.0211554	17.469	ENSG00000109061, ENSG00000125414
chr17 10400000 10899999	45	GO:0044449	Contractile Fiber Part	2	0.021456	17.6963	ENSG00000109061, ENSG00000125414
chr17 10400000 10899999	45	GO:0005516	Calmodulin Binding	2	0.0219322	16.297	ENSG00000109061, ENSG00000125414
chr17 10400000 10899999	45	GO:0043292	Contractile Fiber	2	0.0229582	18.8239	ENSG00000109061, ENSG00000125414
chr17 10400000 10899999	45	GO:0005912	Adherens Junction	2	0.0280571	22.5495	ENSG00000109061, ENSG00000125414
chr17 10400000 10899999	45	GO:0070161	Anchoring Junction	2	0.030452	24.2463	ENSG00000109061, ENSG00000125414
chr17 10400000 10899999	45	GO:0016323	Basolateral Plasma Membrane	2	0.0385129	29.7176	ENSG00000109061, ENSG00000125414
chr17 10400000 10899999	45	GO:0015629	Actin Cytoskeleton	2	0.045353	34.0818	ENSG00000109061, ENSG00000125414
chr17 10400000 10899999	45	GO:0003779	Actin Binding	2	0.0507968	34.1768	ENSG00000109061, ENSG00000125414
chr17 10400000 10899999	45	GO:0008092	Cytoskeletal Protein Binding	2	0.0821659	49.7311	ENSG00000109061, ENSG00000125414
chr17 10400000 10899999	45	GO:0030054	Cell Junction	2	0.0841372	54.5777	ENSG00000109061, ENSG00000125414
chr18 20300000 21799999	49	CYTOBAND	CYTOBAND 18q11.2	6	3.33989e-13	2.26852e-10	ENSG00000154065, ENSG00000101773, ENSG00000154040, ENSG00000168234, ENSG00000134508, ENSG00000134490
chr18 20300000 21799999	49	OMIM_DISEASE	Many Sequence Variants Affecting Diversity Of Adult Human Height	3	0.00826416	3.11876	ENSG00000101773, ENSG00000134508, ENSG00000134490
chr18 20300000 21799999	49	GO:0019887	Protein Kinase Regulator Activity	2	0.0143444	9.34832	ENSG00000154040, ENSG00000134508
chr18 20300000 21799999	49	GO:0019207	Kinase Regulator Activity	2	0.0161681	10.4816	ENSG00000154040, ENSG00000134508
chr18 20300000 21799999	49	GO:0051726	Regulation Of Cell Cycle	2	0.0547016	43.5318	ENSG00000101773, ENSG00000134508
chr2 63200000 64299999	58	GO:0006006	Glucose Metabolic Process	2	0.025394	22.9958	ENSG00000169764, ENSG00000014641
chr2 63200000 64299999	58	GO:0019318	Hexose Metabolic Process	2	0.0322629	28.3347	ENSG00000169764, ENSG00000014641
chr2 63200000 64299999	58	GO:0005996	Monosaccharide Metabolic Process	2	0.0379685	32.5131	ENSG00000169764, ENSG00000014641
chr2 224200000 224699999	66	GO:0015031	Protein Transport	2	0.0593873	46.2015	ENSG00000152056, ENSG00000171951
chr2 224200000 224699999	66	GO:0045184	Establishment Of Protein Localization	2	0.0599681	46.5369	ENSG00000152056, ENSG00000171951
chr2 224200000 224699999	66	GO:0008104	Protein Localization	2	0.0689705	51.5004	ENSG00000152056, ENSG00000171951
chr2 239600000 241999999	68	CYTOBAND	CYTOBAND 2q37.3	8	1.30235e-17	4.97245e-15	ENSG00000142330, ENSG00000178623, ENSG00000172478, ENSG00000162804, ENSG00000218416, ENSG00000188542, ENSG00000207611, ENSG00000142327
chr2 239600000 241999999	68	GO:0046394	Carboxylic Acid Biosynthetic Process	2	0.0567628	47.0449	ENSG00000172482, ENSG00000142327
chr2 239600000 241999999	68	GO:0016053	Organic Acid Biosynthetic Process	2	0.0567628	47.0449	ENSG00000172482, ENSG00000142327
chr20 4400000 4799999	69	IPR000817	Prion Protein	2	0.000476332	0.149869	ENSG00000171867, ENSG00000171864
chr20 4400000 4799999	69	GO:0055070	Copper Ion Homeostasis	2	0.00174178	1.48648	ENSG00000171867, ENSG00000171864
chr20 4400000 4799999	69	GO:0006878	Cellular Copper Ion Homeostasis	2	0.00174178	1.48648	ENSG00000171867, ENSG00000171864
chr20 4400000 4799999	69	GO:0005507	Copper Ion Binding	2	0.00566616	3.21726	ENSG00000171867, ENSG00000171864
chr20 4400000 4799999	69	CYTOBAND	CYTOBAND 20p13	2	0.0113108	4.25019	ENSG00000171867, ENSG00000180259
chr20 4400000 4799999	69	GO:0051260	Protein Homooligomerization	2	0.0176374	14.176	ENSG00000171867, ENSG00000171864
chr20 4400000 4799999	69	GO:0051259	Protein Oligomerization	2	0.0296899	22.8119	ENSG00000171867, ENSG00000171864
chr20 4400000 4799999	69	GO:0030005	Cellular Di-, Tri-Valent Inorganic Cation Homeostasis	2	0.0351178	26.4435	ENSG00000171867, ENSG00000171864
chr20 4400000 4799999	69	GO:0031225	Anchored To Membrane	2	0.0355313	17.9678	ENSG00000171867, ENSG00000171864
chr20 4400000 4799999	69	GO:0055066	Di-, Tri-Valent Inorganic Cation Homeostasis	2	0.0368287	27.5565	ENSG00000171867, ENSG00000171864
chr20 4400000 4799999	69	GO:0030003	Cellular Cation Homeostasis	2	0.0388228	28.8349	ENSG00000171867, ENSG00000171864
chr20 4400000 4799999	69	GO:0055080	Cation Homeostasis	2	0.0436572	31.8518	ENSG00000171867, ENSG00000171864
chr20 4400000 4799999	69	GO:0006873	Cellular Ion Homeostasis	2	0.060059	41.2631	ENSG00000171867, ENSG00000171864
chr20 4400000 4799999	69	GO:0055082	Cellular Chemical Homeostasis	2	0.0611849	41.8648	ENSG00000171867, ENSG00000171864
chr20 4400000 4799999	69	GO:0050801	Ion Homeostasis	2	0.0651204	43.9253	ENSG00000171867, ENSG00000171864
chr20 4400000 4799999	69	GO:0019725	Cellular Homeostasis	2	0.0743641	48.5136	ENSG00000171867, ENSG00000171864
chr20 4400000 4799999	69	GO:0006461	Protein Complex Assembly	2	0.0799439	51.1197	ENSG00000171867, ENSG00000171864
chr20 4400000 4799999	69	GO:0070271	Protein Complex Biogenesis	2	0.0799439	51.1197	ENSG00000171867, ENSG00000171864
chr20 4400000 4799999	69	GO:0048878	Chemical Homeostasis	2	0.0827276	52.3757	ENSG00000171867, ENSG00000171864
chr3 126700000 127999999	83	CYTOBAND	CYTOBAND 3q21.3	4	5.50985e-08	3.74279e-05	ENSG00000114554, ENSG00000187715, ENSG00000114631, ENSG00000074416
chr3 126700000 127999999	83	CYTOBAND	CYTOBAND 3q21	2	0.00677439	4.51245	ENSG00000073111, ENSG00000114626
chr3 126700000 127999999	83	IPR013089	Kelch Related	2	0.0240569	17.352	ENSG00000187715, ENSG00000114626
chr3 126700000 127999999	83	IPR013069	BTB/POZ	2	0.0428155	28.9989	ENSG00000187715, ENSG00000114626
chr3 126700000 127999999	83	IPR011333	BTB/POZ Fold	2	0.0599158	38.3414	ENSG00000187715, ENSG00000114626
chr3 126700000 127999999	83	IPR000210	BTB/POZ-Like	2	0.0612728	39.0345	ENSG00000187715, ENSG00000114626
chr3 133300000 133699999	84	CYTOBAND	CYTOBAND 3q22.1	6	1.2399e-14	2.80886e-12	ENSG00000163781, ENSG00000154917, ENSG00000221972, ENSG00000091527, ENSG00000091513, ENSG00000144867
chr3 133300000 133699999	84	OMIM_DISEASE	Variants In TF And HFE Explain Approximately 40% Of Genetic Variation In Serum-Transferrin Levels	2	0.00379267	1.18904	ENSG00000163781, ENSG00000091513
chr3 133300000 133699999	84	GO:0005525	GTP Binding	2	0.0800141	47.9358	ENSG00000154917, ENSG00000144867
chr3 133300000 133699999	84	GO:0019001	Guanyl Nucleotide Binding	2	0.0813174	48.5103	ENSG00000154917, ENSG00000144867
chr3 133300000 133699999	84	GO:0032561	Guanyl Ribonucleotide Binding	2	0.0813174	48.5103	ENSG00000154917, ENSG00000144867
chr3 193200000 194199999	92	CYTOBAND	CYTOBAND 3q29	3	5.23438e-05	0.0286526	ENSG00000133657, ENSG00000178732, ENSG00000127249
chr3 193200000 194199999	92	IPR006544	ATPase, P-Type, Unknown Pump Specificity (Type V)	2	0.0017855	1.20662	ENSG00000133657, ENSG00000127249
chr3 193200000 194199999	92	IPR018303	ATPase, P-Type Phosphorylation Site	2	0.00819571	5.43683	ENSG00000133657, ENSG00000127249
chr3 193200000 194199999	92	IPR001757	ATPase, P-Type, K/Mg/Cd/Cu/Zn/Na/Ca/Na/H-Transporter	2	0.00819571	5.43683	ENSG00000133657, ENSG00000127249
chr3 193200000 194199999	92	IPR008250	ATPase, P-Type, ATPase-Associated Region	2	0.00819571	5.43683	ENSG00000133657, ENSG00000127249
chr3 193200000 194199999	92	GO:0015662	ATPase Activity, Coupled To Transmembrane Movement Of Ions, Phosphorylative Mechanism	2	0.0100824	7.89272	ENSG00000133657, ENSG00000127249
chr3 193200000 194199999	92	GO:0042625	ATPase Activity, Coupled To Transmembrane Movement Of Ions	2	0.0149525	11.5054	ENSG00000133657, ENSG00000127249
chr3 193200000 194199999	92	GO:0043492	ATPase Activity, Coupled To Movement Of Substances	2	0.0207201	15.6228	ENSG00000133657, ENSG00000127249
chr3 193200000 194199999	92	GO:0042626	ATPase Activity, Coupled To Transmembrane Movement Of Substances	2	0.0207201	15.6228	ENSG00000133657, ENSG00000127249
chr3 193200000 194199999	92	GO:0016820	Hydrolase Activity, Acting On Acid Anhydrides, Catalyzing Transmembrane Movement Of Substances	2	0.0210232	15.8344	ENSG00000133657, ENSG00000127249
chr3 193200000 194199999	92	GO:0015399	Primary Active Transmembrane Transporter Activity	2	0.0222351	16.676	ENSG00000133657, ENSG00000127249
chr3 193200000 194199999	92	GO:0015405	P-P-Bond-Hydrolysis-Driven Transmembrane Transporter Activity	2	0.0222351	16.676	ENSG00000133657, ENSG00000127249
chr3 193200000 194199999	92	GO:0006754	ATP Biosynthetic Process	2	0.024628	25.2329	ENSG00000133657, ENSG00000127249
chr3 193200000 194199999	92	GO:0009206	Purine Ribonucleoside Triphosphate Biosynthetic Process	2	0.0263409	26.7498	ENSG00000133657, ENSG00000127249
chr3 193200000 194199999	92	GO:0009145	Purine Nucleoside Triphosphate Biosynthetic Process	2	0.0263409	26.7498	ENSG00000133657, ENSG00000127249
chr3 193200000 194199999	92	GO:0009201	Ribonucleoside Triphosphate Biosynthetic Process	2	0.0267689	27.1244	ENSG00000133657, ENSG00000127249
chr3 193200000 194199999	92	GO:0009142	Nucleoside Triphosphate Biosynthetic Process	2	0.0271966	27.497	ENSG00000133657, ENSG00000127249
chr3 193200000 194199999	92	GO:0046034	ATP Metabolic Process	2	0.0280519	28.2369	ENSG00000133657, ENSG00000127249
chr3 193200000 194199999	92	GO:0009152	Purine Ribonucleotide Biosynthetic Process	2	0.0306145	30.4126	ENSG00000133657, ENSG00000127249
chr3 193200000 194199999	92	GO:0009205	Purine Ribonucleoside Triphosphate Metabolic Process	2	0.0306145	30.4126	ENSG00000133657, ENSG00000127249
chr3 193200000 194199999	92	GO:0009199	Ribonucleoside Triphosphate Metabolic Process	2	0.0310412	30.7689	ENSG00000133657, ENSG00000127249
chr3 193200000 194199999	92	GO:0009144	Purine Nucleoside Triphosphate Metabolic Process	2	0.0323204	31.8273	ENSG00000133657, ENSG00000127249
chr3 193200000 194199999	92	GO:0009260	Ribonucleotide Biosynthetic Process	2	0.0323204	31.8273	ENSG00000133657, ENSG00000127249
chr3 193200000 194199999	92	GO:0009141	Nucleoside Triphosphate Metabolic Process	2	0.0340243	33.214	ENSG00000133657, ENSG00000127249
chr3 193200000 194199999	92	GO:0009150	Purine Ribonucleotide Metabolic Process	2	0.0361514	34.909	ENSG00000133657, ENSG00000127249
chr3 193200000 194199999	92	GO:0006164	Purine Nucleotide Biosynthetic Process	2	0.0370013	35.5752	ENSG00000133657, ENSG00000127249
chr3 193200000 194199999	92	GO:0009259	Ribonucleotide Metabolic Process	2	0.0386998	36.8878	ENSG00000133657, ENSG00000127249
chr3 193200000 194199999	92	GO:0009165	Nucleotide Biosynthetic Process	2	0.0446285	41.2806	ENSG00000133657, ENSG00000127249
chr3 193200000 194199999	92	GO:0042623	ATPase Activity, Coupled	2	0.0454176	31.4161	ENSG00000133657, ENSG00000127249
chr3 193200000 194199999	92	GO:0006163	Purine Nucleotide Metabolic Process	2	0.0463179	42.4801	ENSG00000133657, ENSG00000127249
chr3 193200000 194199999	92	GO:0034654	Nucleobase, Nucleoside, Nucleotide And Nucleic Acid Biosynthetic Process	2	0.0471619	43.0709	ENSG00000133657, ENSG00000127249
chr3 193200000 194199999	92	GO:0034404	Nucleobase, Nucleoside And Nucleotide Biosynthetic Process	2	0.0471619	43.0709	ENSG00000133657, ENSG00000127249
chr3 193200000 194199999	92	GO:0016887	ATPase Activity	2	0.0534807	35.9774	ENSG00000133657, ENSG00000127249
chr3 193200000 194199999	92	GO:0000287	Magnesium Ion Binding	2	0.0733413	46.097	ENSG00000133657, ENSG00000127249
chr3 193200000 194199999	92	GO:0044271	Nitrogen Compound Biosynthetic Process	2	0.0780397	61.23	ENSG00000133657, ENSG00000127249
chr5 37900000 38899999	109	GO:0004924	Oncostatin-M Receptor Activity	2	0.000306279	0.146496	ENSG00000113594, ENSG00000145623
chr5 37900000 38899999	109	IPR003529	Long Hematopoietin Receptor, Gp130 Family 2, Conserved Site	2	0.000476361	0.149878	ENSG00000113594, ENSG00000145623
chr5 37900000 38899999	109	GO:0004896	Cytokine Receptor Activity	2	0.00398162	1.89125	ENSG00000113594, ENSG00000145623
chr5 37900000 38899999	109	GO:0034097	Response To Cytokine Stimulus	2	0.00595325	5.00028	ENSG00000113594, ENSG00000145623
chr5 37900000 38899999	109	GO:0019955	Cytokine Binding	2	0.00826953	3.89621	ENSG00000113594, ENSG00000145623
chr5 37900000 38899999	109	IPR008957	Fibronectin, Type III-Like Fold	2	0.010599	3.29866	ENSG00000113594, ENSG00000145623
chr5 37900000 38899999	109	GO:0019838	Growth Factor Binding	2	0.0107198	5.02727	ENSG00000113594, ENSG00000145623
chr5 37900000 38899999	109	IPR003961	Fibronectin, Type III	2	0.0109563	3.40854	ENSG00000113594, ENSG00000145623
chr5 37900000 38899999	109	GO:0008284	Positive Regulation Of Cell Proliferation	2	0.0360099	27.0257	ENSG00000113594, ENSG00000145623
chr5 37900000 38899999	109	GO:0010033	Response To Organic Substance	2	0.0660665	44.411	ENSG00000113594, ENSG00000145623
chr5 37900000 38899999	109	GO:0042127	Regulation Of Cell Proliferation	2	0.0676637	45.2224	ENSG00000113594, ENSG00000145623
chr5 37900000 38899999	109	GO:0005887	Integral To Plasma Membrane	2	0.0987392	45.0251	ENSG00000113594, ENSG00000145623
chr5 78200000 79399999	111	CYTOBAND	CYTOBAND 5q14.1	6	2.19855e-13	1.36935e-10	ENSG00000152409, ENSG00000164309, ENSG00000213755, ENSG00000132837, ENSG00000177034, ENSG00000164329
chr5 78200000 79399999	111	GO:0047150	Betaine-Homocysteine S-Methyltransferase Activity	2	0.00183697	1.73943	ENSG00000132840, ENSG00000145692
chr5 78200000 79399999	111	GO:0008898	Homocysteine S-Methyltransferase Activity	2	0.00183697	1.73943	ENSG00000132840, ENSG00000145692
chr5 78200000 79399999	111	IPR017226	Betaine-Homocysteine S-Methyltransferase, BHMT	2	0.00190465	1.55129	ENSG00000132840, ENSG00000145692
chr5 78200000 79399999	111	IPR003726	Homocysteine S-Methyltransferase	2	0.00190465	1.55129	ENSG00000132840, ENSG00000145692
chr5 78200000 79399999	111	PIRSF037505	Betaine_HMT	2	0.00214219	0.815437	ENSG00000132840, ENSG00000145692
chr5 78200000 79399999	111	PIRSF037505	Betaine--Homocysteine S-Methyltransferase, BHMT Type	2	0.00214219	0.815437	ENSG00000132840, ENSG00000145692
chr5 78200000 79399999	111	GO:0008172	S-Methyltransferase Activity	2	0.0027544	2.59796	ENSG00000132840, ENSG00000145692
chr5 78200000 79399999	111	GO:0009086	Methionine Biosynthetic Process	2	0.00507319	5.86614	ENSG00000132840, ENSG00000145692
chr5 78200000 79399999	111	GO:0006555	Methionine Metabolic Process	2	0.00709628	8.11622	ENSG00000132840, ENSG00000145692
chr5 78200000 79399999	111	GO:0000097	Sulfur Amino Acid Biosynthetic Process	2	0.00709628	8.11622	ENSG00000132840, ENSG00000145692
chr5 78200000 79399999	111	GO:0009067	Aspartate Family Amino Acid Biosynthetic Process	2	0.00709628	8.11622	ENSG00000132840, ENSG00000145692
chr5 78200000 79399999	111	CYTOBAND	CYTOBAND 5q13	2	0.00744966	4.55129	ENSG00000113296, ENSG00000132840
chr5 78200000 79399999	111	GO:0000096	Sulfur Amino Acid Metabolic Process	2	0.0111319	12.4582	ENSG00000132840, ENSG00000145692
chr5 78200000 79399999	111	GO:0009066	Aspartate Family Amino Acid Metabolic Process	2	0.0131444	14.5525	ENSG00000132840, ENSG00000145692
chr5 78200000 79399999	111	GO:0044272	Sulfur Compound Biosynthetic Process	2	0.0231544	24.304	ENSG00000132840, ENSG00000145692
chr5 78200000 79399999	111	GO:0008652	Cellular Amino Acid Biosynthetic Process	2	0.025146	26.1181	ENSG00000132840, ENSG00000145692
chr5 78200000 79399999	111	GO:0009309	Amine Biosynthetic Process	2	0.0419339	39.9006	ENSG00000132840, ENSG00000145692
chr5 78200000 79399999	111	GO:0006790	Sulfur Metabolic Process	2	0.0584735	51.1371	ENSG00000132840, ENSG00000145692
chr5 78200000 79399999	111	GO:0046394	Carboxylic Acid Biosynthetic Process	2	0.0785663	62.1882	ENSG00000132840, ENSG00000145692
chr5 78200000 79399999	111	GO:0016053	Organic Acid Biosynthetic Process	2	0.0785663	62.1882	ENSG00000132840, ENSG00000145692
chr5 130500000 131499999	119	CYTOBAND	CYTOBAND 5q31.1	3	1.18495e-05	0.00267503	ENSG00000164400, ENSG00000186687, ENSG00000164399
chr5 130500000 131499999	119	GO:0042523	Positive Regulation Of Tyrosine Phosphorylation Of Stat5 Protein	2	0.000726006	0.744381	ENSG00000164400, ENSG00000164399
chr5 130500000 131499999	119	GO:0042522	Regulation Of Tyrosine Phosphorylation Of Stat5 Protein	2	0.000871207	0.892656	ENSG00000164400, ENSG00000164399
chr5 130500000 131499999	119	GO:0045885	Positive Regulation Of Survival Gene Product Expression	2	0.00145201	1.48376	ENSG00000164400, ENSG00000164399
chr5 130500000 131499999	119	GO:0042531	Positive Regulation Of Tyrosine Phosphorylation Of STAT Protein	2	0.00174241	1.77811	ENSG00000164400, ENSG00000164399
chr5 130500000 131499999	119	GO:0046427	Positive Regulation Of JAK-STAT Cascade	2	0.00203282	2.07167	ENSG00000164400, ENSG00000164399
chr5 130500000 131499999	119	GO:0042509	Regulation Of Tyrosine Phosphorylation Of STAT Protein	2	0.00203282	2.07167	ENSG00000164400, ENSG00000164399
chr5 130500000 131499999	119	GO:0045884	Regulation Of Survival Gene Product Expression	2	0.00203282	2.07167	ENSG00000164400, ENSG00000164399
chr5 130500000 131499999	119	GO:0045740	Positive Regulation Of DNA Replication	2	0.00232322	2.36444	ENSG00000164400, ENSG00000164399
chr5 130500000 131499999	119	GO:0046425	Regulation Of JAK-STAT Cascade	2	0.00246842	2.51053	ENSG00000164400, ENSG00000164399
chr5 130500000 131499999	119	GO:0050731	Positive Regulation Of Peptidyl-Tyrosine Phosphorylation	2	0.00333963	3.38292	ENSG00000164400, ENSG00000164399
chr5 130500000 131499999	119	GO:0050730	Regulation Of Peptidyl-Tyrosine Phosphorylation	2	0.00450123	4.53514	ENSG00000164400, ENSG00000164399
chr5 130500000 131499999	119	GO:0051054	Positive Regulation Of DNA Metabolic Process	2	0.00508204	5.10659	ENSG00000164400, ENSG00000164399
chr5 130500000 131499999	119	GO:0006275	Regulation Of DNA Replication	2	0.00522724	5.24897	ENSG00000164400, ENSG00000164399
chr5 130500000 131499999	119	IPR012351	Four-Helical Cytokine, Core	2	0.00641786	3.03441	ENSG00000164400, ENSG00000164399
chr5 130500000 131499999	119	GO:0001934	Positive Regulation Of Protein Amino Acid Phosphorylation	2	0.00682445	6.80245	ENSG00000164400, ENSG00000164399
chr5 130500000 131499999	119	GO:0042327	Positive Regulation Of Phosphorylation	2	0.00740526	7.36163	ENSG00000164400, ENSG00000164399
chr5 130500000 131499999	119	GO:0010562	Positive Regulation Of Phosphorus Metabolic Process	2	0.00769566	7.64008	ENSG00000164400, ENSG00000164399
chr5 130500000 131499999	119	GO:0045937	Positive Regulation Of Phosphate Metabolic Process	2	0.00769566	7.64008	ENSG00000164400, ENSG00000164399
chr5 130500000 131499999	119	GO:0051052	Regulation Of DNA Metabolic Process	2	0.00987368	9.70449	ENSG00000164400, ENSG00000164399
chr5 130500000 131499999	119	GO:0010740	Positive Regulation Of Protein Kinase Cascade	2	0.0136489	13.1843	ENSG00000164400, ENSG00000164399
chr5 130500000 131499999	119	GO:0001932	Regulation Of Protein Amino Acid Phosphorylation	2	0.0140845	13.578	ENSG00000164400, ENSG00000164399
chr5 130500000 131499999	119	GO:0031401	Positive Regulation Of Protein Modification Process	2	0.0159721	15.2651	ENSG00000164400, ENSG00000164399
chr5 130500000 131499999	119	GO:0006916	Anti-Apoptosis	2	0.0187309	17.6776	ENSG00000164400, ENSG00000164399
chr5 130500000 131499999	119	GO:0032270	Positive Regulation Of Cellular Protein Metabolic Process	2	0.0203282	19.0457	ENSG00000164400, ENSG00000164399
chr5 130500000 131499999	119	GO:0010627	Regulation Of Protein Kinase Cascade	2	0.0206186	19.2922	ENSG00000164400, ENSG00000164399
chr5 130500000 131499999	119	GO:0051247	Positive Regulation Of Protein Metabolic Process	2	0.0211994	19.7833	ENSG00000164400, ENSG00000164399
chr5 130500000 131499999	119	GO:0031399	Regulation Of Protein Modification Process	2	0.0246842	22.6733	ENSG00000164400, ENSG00000164399
chr5 130500000 131499999	119	GO:0009967	Positive Regulation Of Signal Transduction	2	0.0251198	23.0279	ENSG00000164400, ENSG00000164399
chr5 130500000 131499999	119	GO:0010647	Positive Regulation Of Cell Communication	2	0.0278786	25.2396	ENSG00000164400, ENSG00000164399
chr5 130500000 131499999	119	GO:0008083	Growth Factor Activity	2	0.0303957	15.5478	ENSG00000164400, ENSG00000164399
chr5 130500000 131499999	119	GO:0005125	Cytokine Activity	2	0.0306973	15.6915	ENSG00000164400, ENSG00000164399
chr5 130500000 131499999	119	GO:0043066	Negative Regulation Of Apoptosis	2	0.0315086	28.0622	ENSG00000164400, ENSG00000164399
chr5 130500000 131499999	119	GO:0060548	Negative Regulation Of Cell Death	2	0.0319442	28.3944	ENSG00000164400, ENSG00000164399
chr5 130500000 131499999	119	GO:0043069	Negative Regulation Of Programmed Cell Death	2	0.0319442	28.3944	ENSG00000164400, ENSG00000164399
chr5 130500000 131499999	119	GO:0008284	Positive Regulation Of Cell Proliferation	2	0.0360099	31.4286	ENSG00000164400, ENSG00000164399
chr5 130500000 131499999	119	GO:0042325	Regulation Of Phosphorylation	2	0.0393495	33.8336	ENSG00000164400, ENSG00000164399
chr5 130500000 131499999	119	GO:0032268	Regulation Of Cellular Protein Metabolic Process	2	0.0405111	34.6521	ENSG00000164400, ENSG00000164399
chr5 130500000 131499999	119	GO:0051174	Regulation Of Phosphorus Metabolic Process	2	0.0406563	34.7537	ENSG00000164400, ENSG00000164399
chr5 130500000 131499999	119	GO:0019220	Regulation Of Phosphate Metabolic Process	2	0.0406563	34.7537	ENSG00000164400, ENSG00000164399
chr5 130500000 131499999	119	GO:0006955	Immune Response	2	0.0448671	37.6406	ENSG00000164400, ENSG00000164399
chr5 130500000 131499999	119	GO:0010628	Positive Regulation Of Gene Expression	2	0.0511108	41.7093	ENSG00000164400, ENSG00000164399
chr5 130500000 131499999	119	GO:0045935	Positive Regulation Of Nucleobase, Nucleoside, Nucleotide And Nucleic Acid Metabolic Process	2	0.0550312	44.1399	ENSG00000164400, ENSG00000164399
chr5 130500000 131499999	119	GO:0051173	Positive Regulation Of Nitrogen Compound Metabolic Process	2	0.0560476	44.755	ENSG00000164400, ENSG00000164399
chr5 130500000 131499999	119	GO:0010557	Positive Regulation Of Macromolecule Biosynthetic Process	2	0.056338	44.9296	ENSG00000164400, ENSG00000164399
chr5 130500000 131499999	119	GO:0031328	Positive Regulation Of Cellular Biosynthetic Process	2	0.0588064	46.3937	ENSG00000164400, ENSG00000164399
chr5 130500000 131499999	119	GO:0009891	Positive Regulation Of Biosynthetic Process	2	0.0593873	46.733	ENSG00000164400, ENSG00000164399
chr5 130500000 131499999	119	GO:0042981	Regulation Of Apoptosis	2	0.0641789	49.4595	ENSG00000164400, ENSG00000164399
chr5 130500000 131499999	119	GO:0043067	Regulation Of Programmed Cell Death	2	0.0647597	49.7812	ENSG00000164400, ENSG00000164399
chr5 130500000 131499999	119	GO:0010941	Regulation Of Cell Death	2	0.0650501	49.9414	ENSG00000164400, ENSG00000164399
chr5 130500000 131499999	119	GO:0042127	Regulation Of Cell Proliferation	2	0.0676637	51.3625	ENSG00000164400, ENSG00000164399
chr5 130500000 131499999	119	GO:0010604	Positive Regulation Of Macromolecule Metabolic Process	2	0.0737622	54.5378	ENSG00000164400, ENSG00000164399
chr5 134600000 135299999	120	GO:0005615	Extracellular Space	3	0.0186357	13.6901	ENSG00000145826, ENSG00000145839, ENSG00000145824
chr5 134600000 135299999	120	CYTOBAND	CYTOBAND 5q31	2	0.0206923	8.69239	ENSG00000164616, ENSG00000145824
chr5 134600000 135299999	120	GO:0044421	Extracellular Region Part	3	0.0350441	24.3602	ENSG00000145826, ENSG00000145839, ENSG00000145824
chr5 134600000 135299999	120	GO:0006935	Chemotaxis	2	0.0532925	43.4495	ENSG00000145826, ENSG00000145824
chr5 134600000 135299999	120	GO:0042330	Taxis	2	0.0532925	43.4495	ENSG00000145826, ENSG00000145824
chr5 134600000 135299999	120	GO:0005125	Cytokine Activity	2	0.0604612	33.0513	ENSG00000145839, ENSG00000145824
chr5 134600000 135299999	120	GO:0007626	Locomotory Behavior	2	0.0969497	65.4048	ENSG00000145826, ENSG00000145824
chr5 146700000 147499999	121	CYTOBAND	CYTOBAND 5q32	5	1.45156e-11	4.5694e-09	ENSG00000133710, ENSG00000164266, ENSG00000176049, ENSG00000164265, ENSG00000113657
chr5 146700000 147499999	121	IPR002350	Proteinase Inhibitor I1, Kazal	2	0.00428291	1.84935	ENSG00000133710, ENSG00000164266
chr5 146700000 147499999	121	GO:0004867	Serine-Type Endopeptidase Inhibitor Activity	2	0.0134319	6.73406	ENSG00000133710, ENSG00000164266
chr5 146700000 147499999	121	GO:0004866	Endopeptidase Inhibitor Activity	2	0.0192039	9.51317	ENSG00000133710, ENSG00000164266
chr5 146700000 147499999	121	GO:0030414	Peptidase Inhibitor Activity	2	0.0201138	9.94507	ENSG00000133710, ENSG00000164266
chr5 146700000 147499999	121	GO:0005576	Extracellular Region	4	0.0280308	20.5997	ENSG00000133710, ENSG00000164266, ENSG00000164265, ENSG00000178776
chr5 146700000 147499999	121	GO:0004857	Enzyme Inhibitor Activity	2	0.0394229	18.7267	ENSG00000133710, ENSG00000164266
chr7 26400000 27199999	141	IPR001827	Homeobox Protein, Antennapedia Type, Conserved Site	7	1.53525e-16	4.44089e-14	ENSG00000106006, ENSG00000106004, ENSG00000197576, ENSG00000105991, ENSG00000122592, ENSG00000105997, ENSG00000105996
chr7 26400000 27199999	141	CYTOBAND	CYTOBAND 7p15-P14	6	1.15522e-13	4.41314e-11	ENSG00000106006, ENSG00000106004, ENSG00000197576, ENSG00000122592, ENSG00000105997, ENSG00000105996
chr7 26400000 27199999	141	GO:0048562	Embryonic Organ Morphogenesis	7	6.26903e-12	7.54524e-09	ENSG00000106006, ENSG00000106004, ENSG00000197576, ENSG00000105991, ENSG00000122592, ENSG00000105997, ENSG00000105996
chr7 26400000 27199999	141	GO:0009952	Anterior/Posterior Pattern Formation	7	8.06108e-12	9.70222e-09	ENSG00000106006, ENSG00000106004, ENSG00000197576, ENSG00000105991, ENSG00000122592, ENSG00000105997, ENSG00000105996
chr7 26400000 27199999	141	GO:0048568	Embryonic Organ Development	7	2.11499e-11	2.54557e-08	ENSG00000106006, ENSG00000106004, ENSG00000197576, ENSG00000105991, ENSG00000122592, ENSG00000105997, ENSG00000105996
chr7 26400000 27199999	141	IPR001356	Homeobox	7	2.39185e-11	1.04023e-08	ENSG00000106006, ENSG00000106004, ENSG00000197576, ENSG00000105991, ENSG00000122592, ENSG00000105997, ENSG00000105996
chr7 26400000 27199999	141	IPR017970	Homeobox, Conserved Site	7	2.49435e-11	1.08481e-08	ENSG00000106006, ENSG00000106004, ENSG00000197576, ENSG00000105991, ENSG00000122592, ENSG00000105997, ENSG00000105996
chr7 26400000 27199999	141	IPR012287	Homeodomain-Related	7	3.0635e-11	1.33233e-08	ENSG00000106006, ENSG00000106004, ENSG00000197576, ENSG00000105991, ENSG00000122592, ENSG00000105997, ENSG00000105996
chr7 26400000 27199999	141	GO:0048704	Embryonic Skeletal System Morphogenesis	6	3.94115e-11	4.74351e-08	ENSG00000106006, ENSG00000106004, ENSG00000197576, ENSG00000122592, ENSG00000105997, ENSG00000105996
chr7 26400000 27199999	141	GO:0003002	Regionalization	7	4.63666e-11	5.5806e-08	ENSG00000106006, ENSG00000106004, ENSG00000197576, ENSG00000105991, ENSG00000122592, ENSG00000105997, ENSG00000105996
chr7 26400000 27199999	141	GO:0048706	Embryonic Skeletal System Development	6	1.76671e-10	2.12638e-07	ENSG00000106006, ENSG00000106004, ENSG00000197576, ENSG00000122592, ENSG00000105997, ENSG00000105996
chr7 26400000 27199999	141	GO:0007389	Pattern Specification Process	7	1.86046e-10	2.23922e-07	ENSG00000106006, ENSG00000106004, ENSG00000197576, ENSG00000105991, ENSG00000122592, ENSG00000105997, ENSG00000105996
chr7 26400000 27199999	141	GO:0048598	Embryonic Morphogenesis	7	4.631e-10	5.57379e-07	ENSG00000106006, ENSG00000106004, ENSG00000197576, ENSG00000105991, ENSG00000122592, ENSG00000105997, ENSG00000105996
chr7 26400000 27199999	141	GO:0048705	Skeletal System Morphogenesis	6	1.10863e-09	1.33432e-06	ENSG00000106006, ENSG00000106004, ENSG00000197576, ENSG00000122592, ENSG00000105997, ENSG00000105996
chr7 26400000 27199999	141	GO:0043565	Sequence-Specific DNA Binding	7	3.28986e-08	1.57449e-05	ENSG00000106006, ENSG00000106004, ENSG00000197576, ENSG00000105991, ENSG00000122592, ENSG00000105997, ENSG00000105996
chr7 26400000 27199999	141	IPR017995	Homeobox Protein, Antennapedia Type	4	3.33823e-08	1.45182e-05	ENSG00000106006, ENSG00000106004, ENSG00000197576, ENSG00000122592
chr7 26400000 27199999	141	GO:0001501	Skeletal System Development	6	1.0679e-07	0.000128531	ENSG00000106006, ENSG00000106004, ENSG00000197576, ENSG00000122592, ENSG00000105997, ENSG00000105996
chr7 26400000 27199999	141	GO:0043009	Chordate Embryonic Development	6	1.3044e-07	0.000156996	ENSG00000106006, ENSG00000106004, ENSG00000197576, ENSG00000122592, ENSG00000105997, ENSG00000105996
chr7 26400000 27199999	141	GO:0009792	Embryonic Development Ending In Birth Or Egg Hatching	6	1.3696e-07	0.000164843	ENSG00000106006, ENSG00000106004, ENSG00000197576, ENSG00000122592, ENSG00000105997, ENSG00000105996
chr7 26400000 27199999	141	GO:0003700	Transcription Factor Activity	7	3.52019e-07	0.000168472	ENSG00000106006, ENSG00000106004, ENSG00000197576, ENSG00000105991, ENSG00000122592, ENSG00000105997, ENSG00000105996
chr7 26400000 27199999	141	GO:0006355	Regulation Of Transcription, DNA-Dependent	7	3.48016e-06	0.00418858	ENSG00000106006, ENSG00000106004, ENSG00000197576, ENSG00000105991, ENSG00000122592, ENSG00000105997, ENSG00000105996
chr7 26400000 27199999	141	GO:0051252	Regulation Of RNA Metabolic Process	7	3.94787e-06	0.00475149	ENSG00000106006, ENSG00000106004, ENSG00000197576, ENSG00000105991, ENSG00000122592, ENSG00000105997, ENSG00000105996
chr7 26400000 27199999	141	GO:0030528	Transcription Regulator Activity	7	4.24181e-06	0.00203006	ENSG00000106006, ENSG00000106004, ENSG00000197576, ENSG00000105991, ENSG00000122592, ENSG00000105997, ENSG00000105996
chr7 26400000 27199999	141	GO:0006350	Transcription	7	9.08637e-06	0.0109357	ENSG00000106006, ENSG00000106004, ENSG00000197576, ENSG00000105991, ENSG00000122592, ENSG00000105997, ENSG00000105996
chr7 26400000 27199999	141	GO:0003677	DNA Binding	7	2.3726e-05	0.0113544	ENSG00000106006, ENSG00000106004, ENSG00000197576, ENSG00000105991, ENSG00000122592, ENSG00000105997, ENSG00000105996
chr7 26400000 27199999	141	GO:0045449	Regulation Of Transcription	7	4.06339e-05	0.0488953	ENSG00000106006, ENSG00000106004, ENSG00000197576, ENSG00000105991, ENSG00000122592, ENSG00000105997, ENSG00000105996
chr7 26400000 27199999	141	PIRSF002612	Homeotic Protein Hox A5/D4	3	9.63494e-05	0.0461032	ENSG00000106004, ENSG00000197576, ENSG00000122592
chr7 26400000 27199999	141	GO:0021569	Rhombomere 3 Development	2	0.00348103	4.11017	ENSG00000105991, ENSG00000105996
chr7 26400000 27199999	141	CYTOBAND	CYTOBAND 7p15.2	2	0.00387596	1.47181	ENSG00000222004, ENSG00000122548
chr7 26400000 27199999	141	GO:0021546	Rhombomere Development	2	0.00521776	6.10232	ENSG00000105991, ENSG00000105996
chr7 26400000 27199999	141	GO:0021602	Cranial Nerve Morphogenesis	2	0.00695196	8.05364	ENSG00000105991, ENSG00000105997
chr7 26400000 27199999	141	GO:0008045	Motor Axon Guidance	2	0.00781812	9.01425	ENSG00000105991, ENSG00000105996
chr7 26400000 27199999	141	PIRSF500606	Homeotic Protein Hox D4	2	0.00801492	3.77807	ENSG00000197576, ENSG00000122592
chr7 26400000 27199999	141	GO:0030878	Thyroid Gland Development	2	0.00954854	10.9059	ENSG00000106004, ENSG00000105997
chr7 26400000 27199999	141	GO:0021545	Cranial Nerve Development	2	0.0130018	14.5735	ENSG00000105991, ENSG00000105997
chr7 26400000 27199999	141	GO:0021675	Nerve Development	2	0.0155852	17.2262	ENSG00000105991, ENSG00000105997
chr7 26400000 27199999	141	GO:0045944	Positive Regulation Of Transcription From RNA Polymerase II Promoter	3	0.0161413	17.7872	ENSG00000105991, ENSG00000122592, ENSG00000105996
chr7 26400000 27199999	141	GO:0045893	Positive Regulation Of Transcription, DNA-Dependent	3	0.0243082	25.635	ENSG00000105991, ENSG00000122592, ENSG00000105996
chr7 26400000 27199999	141	GO:0051254	Positive Regulation Of RNA Metabolic Process	3	0.0246212	25.9216	ENSG00000105991, ENSG00000122592, ENSG00000105996
chr7 26400000 27199999	141	GO:0030902	Hindbrain Development	2	0.0284178	29.3185	ENSG00000105991, ENSG00000105996
chr7 26400000 27199999	141	GO:0045941	Positive Regulation Of Transcription	3	0.0324682	32.7845	ENSG00000105991, ENSG00000122592, ENSG00000105996
chr7 26400000 27199999	141	GO:0010628	Positive Regulation Of Gene Expression	3	0.0340756	34.1162	ENSG00000105991, ENSG00000122592, ENSG00000105996
chr7 26400000 27199999	141	GO:0045935	Positive Regulation Of Nucleobase, Nucleoside, Nucleotide And Nucleic Acid Metabolic Process	3	0.0390916	38.1181	ENSG00000105991, ENSG00000122592, ENSG00000105996
chr7 26400000 27199999	141	GO:0035270	Endocrine System Development	2	0.0402688	39.0244	ENSG00000106004, ENSG00000105997
chr7 26400000 27199999	141	GO:0051173	Positive Regulation Of Nitrogen Compound Metabolic Process	3	0.0404386	39.1541	ENSG00000105991, ENSG00000122592, ENSG00000105996
chr7 26400000 27199999	141	GO:0010557	Positive Regulation Of Macromolecule Biosynthetic Process	3	0.0408269	39.4498	ENSG00000105991, ENSG00000122592, ENSG00000105996
chr7 26400000 27199999	141	GO:0051216	Cartilage Development	2	0.0411107	39.6651	ENSG00000106004, ENSG00000105997
chr7 26400000 27199999	141	GO:0042471	Ear Morphogenesis	2	0.0427926	40.9266	ENSG00000105991, ENSG00000105996
chr7 26400000 27199999	141	GO:0031328	Positive Regulation Of Cellular Biosynthetic Process	3	0.0441889	41.9554	ENSG00000105991, ENSG00000122592, ENSG00000105996
chr7 26400000 27199999	141	GO:0009891	Positive Regulation Of Biosynthetic Process	3	0.0449957	42.5424	ENSG00000105991, ENSG00000122592, ENSG00000105996
chr7 26400000 27199999	141	GO:0007411	Axon Guidance	2	0.0478235	44.557	ENSG00000105991, ENSG00000105996
chr7 26400000 27199999	141	GO:0006357	Regulation Of Transcription From RNA Polymerase II Promoter	3	0.0486992	45.1676	ENSG00000105991, ENSG00000122592, ENSG00000105996
chr7 26400000 27199999	141	GO:0043583	Ear Development	2	0.0561594	50.1248	ENSG00000105991, ENSG00000105996
chr7 26400000 27199999	141	GO:0010604	Positive Regulation Of Macromolecule Metabolic Process	3	0.0667655	56.4674	ENSG00000105991, ENSG00000122592, ENSG00000105996
chr7 26400000 27199999	141	GO:0048732	Gland Development	2	0.0751015	60.9236	ENSG00000106004, ENSG00000105997
chr7 26400000 27199999	141	GO:0007409	Axonogenesis	2	0.0905094	68.0771	ENSG00000105991, ENSG00000105996
chr7 26400000 27199999	141	GO:0048667	Cell Morphogenesis Involved In Neuron Differentiation	2	0.0977328	70.9984	ENSG00000105991, ENSG00000105996
chr7 26400000 27199999	141	GO:0048812	Neuron Projection Morphogenesis	2	0.0977328	70.9984	ENSG00000105991, ENSG00000105996
chr7 94500000 95299999	145	CYTOBAND	CYTOBAND 7q21.3	4	3.06459e-08	1.17008e-05	ENSG00000005421, ENSG00000004799, ENSG00000105852, ENSG00000105854
chr7 94500000 95299999	145	GO:0004063	Aryldialkylphosphatase Activity	3	4.22151e-07	0.000334612	ENSG00000005421, ENSG00000105852, ENSG00000105854
chr7 94500000 95299999	145	IPR002640	Arylesterase	3	5.10548e-07	0.00029382	ENSG00000005421, ENSG00000105852, ENSG00000105854
chr7 94500000 95299999	145	GO:0004064	Arylesterase Activity	3	8.44217e-07	0.000669155	ENSG00000005421, ENSG00000105852, ENSG00000105854
chr7 94500000 95299999	145	PIRSF016435	Paraoxonase	3	1.2918e-06	0.00012918	ENSG00000005421, ENSG00000105852, ENSG00000105854
chr7 94500000 95299999	145	GO:0019439	Aromatic Compound Catabolic Process	3	1.66681e-05	0.0163933	ENSG00000005421, ENSG00000105852, ENSG00000105854
chr7 94500000 95299999	145	IPR011042	Six-Bladed Beta-Propeller, TolB-Like	3	4.68139e-05	0.0269384	ENSG00000005421, ENSG00000105852, ENSG00000105854
chr7 94500000 95299999	145	GO:0004091	Carboxylesterase Activity	3	0.000231299	0.183189	ENSG00000005421, ENSG00000105852, ENSG00000105854
chr7 94500000 95299999	145	IPR008364	Paraoxonase2	2	0.000952551	0.546953	ENSG00000105852, ENSG00000105854
chr7 94500000 95299999	145	GO:0016791	Phosphatase Activity	3	0.00131186	1.03511	ENSG00000005421, ENSG00000105852, ENSG00000105854
chr7 94500000 95299999	145	OMIM_DISEASE	Coronary Artery Disease, Susceptibility To	2	0.00252845	0.961944	ENSG00000005421, ENSG00000105854
chr7 94500000 95299999	145	GO:0042802	Identical Protein Binding	3	0.00919699	7.06185	ENSG00000005421, ENSG00000105852, ENSG00000105854
chr7 94500000 95299999	145	GO:0046395	Carboxylic Acid Catabolic Process	2	0.0377937	31.5413	ENSG00000005421, ENSG00000105852
chr7 94500000 95299999	145	GO:0016054	Organic Acid Catabolic Process	2	0.0377937	31.5413	ENSG00000005421, ENSG00000105852
chr7 94500000 95299999	145	GO:0005792	Microsome	2	0.0537035	36.9838	ENSG00000005421, ENSG00000105852
chr7 94500000 95299999	145	GO:0042598	Vesicular Fraction	2	0.0558984	38.1961	ENSG00000005421, ENSG00000105852
chr7 94500000 95299999	145	GO:0005576	Extracellular Region	3	0.0629993	41.9789	ENSG00000005421, ENSG00000105852, ENSG00000105854
chr7 94500000 95299999	145	GO:0042803	Protein Homodimerization Activity	2	0.0856529	50.8241	ENSG00000005421, ENSG00000105852
chr7 141100000 141899999	148	CYTOBAND	CYTOBAND 7q31.3-Q32	3	1.69398e-06	0.000736723	ENSG00000127362, ENSG00000127364, ENSG00000127366
chr7 141100000 141899999	148	GO:0008527	Taste Receptor Activity	3	9.83612e-06	0.00797999	ENSG00000127362, ENSG00000127364, ENSG00000127366
chr7 141100000 141899999	148	IPR007960	Mammalian Taste Receptor	3	1.01956e-05	0.00612198	ENSG00000127362, ENSG00000127364, ENSG00000127366
chr7 141100000 141899999	148	GO:0050909	Sensory Perception Of Taste	3	9.68545e-05	0.0919565	ENSG00000127362, ENSG00000127364, ENSG00000127366
chr7 141100000 141899999	148	GO:0007186	G-Protein Coupled Receptor Protein Signaling Pathway	4	0.00242912	2.28356	ENSG00000006530, ENSG00000127362, ENSG00000127364, ENSG00000127366
chr7 141100000 141899999	148	GO:0007606	Sensory Perception Of Chemical Stimulus	3	0.00330405	3.09455	ENSG00000127362, ENSG00000127364, ENSG00000127366
chr7 141100000 141899999	148	CYTOBAND	CYTOBAND 7q34	2	0.012743	5.42492	ENSG00000006530, ENSG00000106028
chr7 141100000 141899999	148	GO:0007166	Cell Surface Receptor Linked Signal Transduction	4	0.0155042	13.7928	ENSG00000006530, ENSG00000127362, ENSG00000127364, ENSG00000127366
chr7 141100000 141899999	148	GO:0007600	Sensory Perception	3	0.0196045	17.1432	ENSG00000127362, ENSG00000127364, ENSG00000127366
chr7 141100000 141899999	148	GO:0050890	Cognition	3	0.0258331	22.0102	ENSG00000127362, ENSG00000127364, ENSG00000127366
chr7 141100000 141899999	148	GO:0050877	Neurological System Process	3	0.0503868	38.8024	ENSG00000127362, ENSG00000127364, ENSG00000127366
chr8 21400000 21799999	151	CYTOBAND	CYTOBAND 8p21.3	2	0.00155249	0.487898	ENSG00000147443, ENSG00000168546
chr8 21400000 21799999	151	GO:0007169	Transmembrane Receptor Protein Tyrosine Kinase Signaling Pathway	2	0.0197474	9.10398	ENSG00000147443, ENSG00000168546
chr8 21400000 21799999	151	GO:0007167	Enzyme Linked Receptor Protein Signaling Pathway	2	0.0294758	13.3409	ENSG00000147443, ENSG00000168546

## Sheet: SUMMARY DIVERGENCE CLUSTERS
Cluster	Category	Term	Gene Count	PValue	FDR PValue
chr11 5900000 6699999	CYTOBAND	CYTOBAND 11p15.4	15	3.74229e-28	2.04874e-25
	PIRSF038651	G Protein-Coupled Olfactory Receptor, Class I	7	2.76222e-10	1.96155e-07
	GO:0007608	Sensory Perception Of Smell	8	1.42835e-08	2.01591e-05
	GO:0007606	Sensory Perception Of Chemical Stimulus	8	6.08671e-08	8.59051e-05
	IPR000725	Olfactory Receptor	7	6.09991e-08	5.76552e-05
chr16 54000000 55499999	IPR003893	Iroquois-Class Homeodomain Protein	3	4.25525e-07	0.000133952
	IPR001356	Homeobox	3	0.000296165	0.0932007
	IPR017970	Homeobox, Conserved Site	3	0.000300279	0.0944948
	IPR012287	Homeodomain-Related	3	0.000321271	0.101099
	CYTOBAND	CYTOBAND 16q11.2-Q13	2	0.000388105	0.122121
chr16 66500000 66899999	IPR008253	Marvel	5	1.10149e-09	7.08664e-07
	GO:0042330	Taxis	5	8.78849e-07	0.00087113
	GO:0006935	Chemotaxis	5	8.78849e-07	0.00087113
	GO:0005125	Cytokine Activity	5	6.40241e-06	0.00540571
	GO:0007626	Locomotory Behavior	5	1.04486e-05	0.0103564
chr7 141100000 141899999	CYTOBAND	CYTOBAND 7q31.3-Q32	3	1.69398e-06	0.000736723
	GO:0008527	Taste Receptor Activity	3	9.83612e-06	0.00797999
	IPR007960	Mammalian Taste Receptor	3	1.01956e-05	0.00612198
	GO:0050909	Sensory Perception Of Taste	3	9.68545e-05	0.0919565
	GO:0007186	G-Protein Coupled Receptor Protein Signaling Pathway	4	0.00242912	2.28356
chr7 26400000 27199999	IPR001827	Homeobox Protein, Antennapedia Type, Conserved Site	7	1.53525e-16	4.44089e-14
	CYTOBAND	CYTOBAND 7p15-P14	6	1.15522e-13	4.41314e-11
	GO:0048562	Embryonic Organ Morphogenesis	7	6.26903e-12	7.54524e-09
	GO:0009952	Anterior/Posterior Pattern Formation	7	8.06108e-12	9.70222e-09
	GO:0048568	Embryonic Organ Development	7	2.11499e-11	2.54557e-08
chr7 94500000 95299999	CYTOBAND	CYTOBAND 7q21.3	4	3.06459e-08	1.17008e-05
	GO:0004063	Aryldialkylphosphatase Activity	3	4.22151e-07	0.000334612
	IPR002640	Arylesterase	3	5.10548e-07	0.00029382
	GO:0004064	Arylesterase Activity	3	8.44217e-07	0.000669155
	PIRSF016435	Paraoxonase	3	1.2918e-06	0.00012918

## Sheet: DIVERGENCE CLUSTERS MOUSE ANNOT
File	Cluster	Category	Term	Count	Pvalue	FDR Pvalue	Genes
chr1 93600000 95199999	7	CYTOBAND	CYTOBAND 1 D	9	8.60576e-19	3.28574e-16	ENSMUSG00000026273, ENSMUSG00000034212, ENSMUSG00000034220, ENSMUSG00000026271, ENSMUSG00000026270, ENSMUSG00000047067, ENSMUSG00000026269, ENSMUSG00000047793, ENSMUSG00000034159
chr1 93600000 95199999	7	GO:0046394	Carboxylic Acid Biosynthetic Process	2	0.0603213	47.5738	ENSMUSG00000026272, ENSMUSG00000026269
chr1 93600000 95199999	7	GO:0016053	Organic Acid Biosynthetic Process	2	0.0603213	47.5738	ENSMUSG00000026272, ENSMUSG00000026269
chr1 93600000 95199999	7	GO:0009725	Response To Hormone Stimulus	2	0.0633813	49.319	ENSMUSG00000026272, ENSMUSG00000026270
chr1 93600000 95199999	7	GO:0009719	Response To Endogenous Stimulus	2	0.0719071	53.9079	ENSMUSG00000026272, ENSMUSG00000026270
chr11 54000000 54699999	21	CYTOBAND	CYTOBAND 11 B1.3	3	0.000123995	0.0678628	ENSMUSG00000037533, ENSMUSG00000020267, ENSMUSG00000020268
chr11 54000000 54699999	21	GO:0045885	Positive Regulation Of Survival Gene Product Expression	2	0.0023166	2.49153	ENSMUSG00000018914, ENSMUSG00000018916
chr11 54000000 54699999	21	GO:0045884	Regulation Of Survival Gene Product Expression	2	0.00347356	3.71462	ENSMUSG00000018914, ENSMUSG00000018916
chr11 54000000 54699999	21	IPR012351	Four-Helical Cytokine, Core	2	0.00881397	5.96956	ENSMUSG00000018914, ENSMUSG00000018916
chr11 54000000 54699999	21	GO:0006916	Anti-Apoptosis	2	0.0245262	23.6728	ENSMUSG00000018914, ENSMUSG00000018916
chr11 54000000 54699999	21	GO:0008083	Growth Factor Activity	2	0.0387104	26.8698	ENSMUSG00000018914, ENSMUSG00000018916
chr11 54000000 54699999	21	GO:0005125	Cytokine Activity	2	0.0422145	28.9563	ENSMUSG00000018914, ENSMUSG00000018916
chr11 54000000 54699999	21	GO:0043066	Negative Regulation Of Apoptosis	2	0.0646296	51.6565	ENSMUSG00000018914, ENSMUSG00000018916
chr11 54000000 54699999	21	GO:0030097	Hemopoiesis	2	0.0657379	52.276	ENSMUSG00000018914, ENSMUSG00000018916
chr11 54000000 54699999	21	GO:0043069	Negative Regulation Of Programmed Cell Death	2	0.0664762	52.6847	ENSMUSG00000018914, ENSMUSG00000018916
chr11 54000000 54699999	21	GO:0060548	Negative Regulation Of Cell Death	2	0.0668452	52.8878	ENSMUSG00000018914, ENSMUSG00000018916
chr11 54000000 54699999	21	GO:0048534	Hemopoietic Or Lymphoid Organ Development	2	0.072369	55.8345	ENSMUSG00000018914, ENSMUSG00000018916
chr11 54000000 54699999	21	GO:0008284	Positive Regulation Of Cell Proliferation	2	0.0745724	56.9624	ENSMUSG00000018914, ENSMUSG00000018916
chr11 54000000 54699999	21	GO:0002520	Immune System Development	2	0.0753061	57.3322	ENSMUSG00000018914, ENSMUSG00000018916
chr11 54000000 54699999	21	GO:0006955	Immune Response	2	0.0888095	63.6421	ENSMUSG00000018914, ENSMUSG00000018916
chr11 66600000 66999999	22	CYTOBAND	CYTOBAND 11 B3	3	0.000211006	0.100945	ENSMUSG00000020910, ENSMUSG00000048070, ENSMUSG00000050270
chr11 66600000 66999999	22	IPR015650	Heavy Chain Of Myosin	2	0.00235664	1.40677	ENSMUSG00000020908, ENSMUSG00000033196
chr11 66600000 66999999	22	CYTOBAND	CYTOBAND 11 B3|11 35.0 CM	2	0.00249211	1.18708	ENSMUSG00000020908, ENSMUSG00000033196
chr11 66600000 66999999	22	CYTOBAND	CYTOBAND 11 35.0 CM	2	0.00290697	1.38361	ENSMUSG00000020908, ENSMUSG00000033196
chr11 66600000 66999999	22	IPR004009	Myosin, N-Terminal, SH3-Like	2	0.00323942	1.92947	ENSMUSG00000020908, ENSMUSG00000033196
chr11 66600000 66999999	22	IPR002928	Myosin Tail	2	0.00353357	2.10313	ENSMUSG00000020908, ENSMUSG00000033196
chr11 66600000 66999999	22	IPR001609	Myosin Head, Motor Region	2	0.00647184	3.82375	ENSMUSG00000020908, ENSMUSG00000033196
chr11 66600000 66999999	22	GO:0032982	Myosin Filament	2	0.00715167	6.02693	ENSMUSG00000020908, ENSMUSG00000033196
chr11 66600000 66999999	22	GO:0051015	Actin Filament Binding	2	0.013149	9.95989	ENSMUSG00000020908, ENSMUSG00000033196
chr11 66600000 66999999	22	IPR000048	IQ Calmodulin-Binding Region	2	0.0175846	10.1052	ENSMUSG00000020908, ENSMUSG00000033196
chr11 66600000 66999999	22	GO:0016459	Myosin Complex	2	0.0197106	15.837	ENSMUSG00000020908, ENSMUSG00000033196
chr11 66600000 66999999	22	GO:0005516	Calmodulin Binding	2	0.0269684	19.4826	ENSMUSG00000020908, ENSMUSG00000033196
chr11 66600000 66999999	22	GO:0003774	Motor Activity	2	0.0324598	23.0148	ENSMUSG00000020908, ENSMUSG00000033196
chr11 66600000 66999999	22	GO:0030016	Myofibril	2	0.0380572	28.5407	ENSMUSG00000020908, ENSMUSG00000033196
chr11 66600000 66999999	22	GO:0043292	Contractile Fiber	2	0.0396635	29.5676	ENSMUSG00000020908, ENSMUSG00000033196
chr11 66600000 66999999	22	GO:0015629	Actin Cytoskeleton	2	0.0708484	47.082	ENSMUSG00000020908, ENSMUSG00000033196
chr11 66600000 66999999	22	GO:0003779	Actin Binding	2	0.0752695	46.2196	ENSMUSG00000020908, ENSMUSG00000033196
chr12 105700000 106299999	26	CYTOBAND	CYTOBAND 12 E	2	0.0155407	7.75729	ENSMUSG00000021102, ENSMUSG00000054150
chr12 105700000 106299999	26	GO:0007517	Muscle Organ Development	2	0.0314317	29.7985	ENSMUSG00000041415, ENSMUSG00000021095
chr12 105700000 106299999	26	GO:0010629	Negative Regulation Of Gene Expression	2	0.0665969	53.3967	ENSMUSG00000041415, ENSMUSG00000021095
chr12 105700000 106299999	26	GO:0048598	Embryonic Morphogenesis	2	0.0665969	53.3967	ENSMUSG00000041415, ENSMUSG00000021095
chr12 105700000 106299999	26	GO:0010605	Negative Regulation Of Macromolecule Metabolic Process	2	0.0819623	61.2246	ENSMUSG00000041415, ENSMUSG00000021095
chr12 105700000 106299999	26	GO:0003779	Actin Binding	2	0.099085	61.2834	ENSMUSG00000021097, ENSMUSG00000054150
chr12 111100000 111499999	27	CYTOBAND	CYTOBAND 12 E	2	0.0155407	7.75729	ENSMUSG00000021102, ENSMUSG00000054150
chr12 111100000 111499999	27	GO:0007517	Muscle Organ Development	2	0.0314317	29.7985	ENSMUSG00000041415, ENSMUSG00000021095
chr12 111100000 111499999	27	GO:0048598	Embryonic Morphogenesis	2	0.0665969	53.3967	ENSMUSG00000041415, ENSMUSG00000021095
chr12 111100000 111499999	27	GO:0010629	Negative Regulation Of Gene Expression	2	0.0665969	53.3967	ENSMUSG00000041415, ENSMUSG00000021095
chr12 111100000 111499999	27	GO:0010605	Negative Regulation Of Macromolecule Metabolic Process	2	0.0819623	61.2246	ENSMUSG00000041415, ENSMUSG00000021095
chr12 111100000 111499999	27	GO:0003779	Actin Binding	2	0.099085	61.2834	ENSMUSG00000021097, ENSMUSG00000054150
chr13 93500000 94599999	44	CYTOBAND	CYTOBAND 13 C3	6	1.13103e-12	8.33678e-10	ENSMUSG00000047419, ENSMUSG00000021690, ENSMUSG00000007617, ENSMUSG00000070428, ENSMUSG00000042167, ENSMUSG00000042102
chr13 93500000 94599999	44	PIRSF037505	Betaine--Homocysteine S-Methyltransferase, BHMT Type	2	0.00178114	0.678348	ENSMUSG00000074768, ENSMUSG00000042118
chr13 93500000 94599999	44	IPR017226	Betaine-Homocysteine S-Methyltransferase, BHMT	2	0.00235664	1.93576	ENSMUSG00000074768, ENSMUSG00000042118
chr13 93500000 94599999	44	PIRSF037505	Betaine_HMT	2	0.00267082	1.01591	ENSMUSG00000074768, ENSMUSG00000042118
chr13 93500000 94599999	44	GO:0047150	Betaine-Homocysteine S-Methyltransferase Activity	2	0.00279888	2.56063	ENSMUSG00000074768, ENSMUSG00000042118
chr13 93500000 94599999	44	IPR003726	Homocysteine S-Methyltransferase	2	0.0031411	2.57277	ENSMUSG00000074768, ENSMUSG00000042118
chr13 93500000 94599999	44	GO:0008898	Homocysteine S-Methyltransferase Activity	2	0.00373035	3.39975	ENSMUSG00000074768, ENSMUSG00000042118
chr13 93500000 94599999	44	GO:0008172	S-Methyltransferase Activity	2	0.00466107	4.23175	ENSMUSG00000074768, ENSMUSG00000042118
chr13 93500000 94599999	44	GO:0009086	Methionine Biosynthetic Process	2	0.00719237	7.56772	ENSMUSG00000074768, ENSMUSG00000042118
chr13 93500000 94599999	44	GO:0000097	Sulfur Amino Acid Biosynthetic Process	2	0.00808829	8.47302	ENSMUSG00000074768, ENSMUSG00000042118
chr13 93500000 94599999	44	GO:0006555	Methionine Metabolic Process	2	0.00808829	8.47302	ENSMUSG00000074768, ENSMUSG00000042118
chr13 93500000 94599999	44	GO:0009067	Aspartate Family Amino Acid Biosynthetic Process	2	0.0107719	11.1367	ENSMUSG00000074768, ENSMUSG00000042118
chr13 93500000 94599999	44	GO:0000096	Sulfur Amino Acid Metabolic Process	2	0.0134493	13.7239	ENSMUSG00000074768, ENSMUSG00000042118
chr13 93500000 94599999	44	GO:0009066	Aspartate Family Amino Acid Metabolic Process	2	0.0152307	15.4073	ENSMUSG00000074768, ENSMUSG00000042118
chr13 93500000 94599999	44	GO:0044272	Sulfur Compound Biosynthetic Process	2	0.0240968	23.3498	ENSMUSG00000074768, ENSMUSG00000042118
chr13 93500000 94599999	44	GO:0008652	Cellular Amino Acid Biosynthetic Process	2	0.0293835	27.7571	ENSMUSG00000074768, ENSMUSG00000042118
chr13 93500000 94599999	44	GO:0009309	Amine Biosynthetic Process	2	0.0476941	41.3021	ENSMUSG00000074768, ENSMUSG00000042118
chr13 93500000 94599999	44	GO:0006790	Sulfur Metabolic Process	2	0.0545913	45.7741	ENSMUSG00000074768, ENSMUSG00000042118
chr13 93500000 94599999	44	GO:0046394	Carboxylic Acid Biosynthetic Process	2	0.0834287	61.3153	ENSMUSG00000074768, ENSMUSG00000042118
chr13 93500000 94599999	44	GO:0016053	Organic Acid Biosynthetic Process	2	0.0834287	61.3153	ENSMUSG00000074768, ENSMUSG00000042118
chr14 32600000 33499999	49	CYTOBAND	CYTOBAND 14 B	5	9.52579e-09	4.55892e-06	ENSMUSG00000021913, ENSMUSG00000056234, ENSMUSG00000041730, ENSMUSG00000072473, ENSMUSG00000071540
chr14 32600000 33499999	49	GO:0031175	Neuron Projection Development	2	0.0359894	32.5875	ENSMUSG00000041730, ENSMUSG00000021919
chr14 32600000 33499999	49	GO:0048666	Neuron Development	2	0.0485932	41.4875	ENSMUSG00000041730, ENSMUSG00000021919
chr14 32600000 33499999	49	GO:0030030	Cell Projection Organization	2	0.053862	44.8811	ENSMUSG00000041730, ENSMUSG00000021919
chr14 32600000 33499999	49	GO:0030182	Neuron Differentiation	2	0.0673433	52.767	ENSMUSG00000041730, ENSMUSG00000021919
chr17 12900000 15699999	67	CYTOBAND	CYTOBAND 17 A2	5	3.87432e-10	3.24112e-07	ENSMUSG00000046991, ENSMUSG00000067941, ENSMUSG00000057388, ENSMUSG00000050088, ENSMUSG00000051977
chr17 12900000 15699999	67	CYTOBAND	CYTOBAND 17 A1	5	1.67569e-08	1.40182e-05	ENSMUSG00000067049, ENSMUSG00000055602, ENSMUSG00000052469, ENSMUSG00000060475, ENSMUSG00000073460, ENSMUSG00000059408
chr17 12900000 15699999	67	CYTOBAND	CYTOBAND 17 A2|17 8.25 CM	2	0.00332295	2.74608	ENSMUSG00000014767, ENSMUSG00000014769
chr17 12900000 15699999	67	CYTOBAND	CYTOBAND 17 8.25 CM	2	0.00332295	2.74608	ENSMUSG00000014767, ENSMUSG00000014769
chr17 12900000 15699999	67	CYTOBAND	CYTOBAND 17 7.8 CM	2	0.00332295	2.74608	ENSMUSG00000067049, ENSMUSG00000055602, ENSMUSG00000052469
chr17 12900000 15699999	67	CYTOBAND	CYTOBAND 17 7.55 CM	2	0.00332295	2.74608	ENSMUSG00000023832, ENSMUSG00000062480
chr17 12900000 15699999	67	CYTOBAND	CYTOBAND 17 A1|17 7.8 CM	2	0.00332295	2.74608	ENSMUSG00000067049, ENSMUSG00000055602, ENSMUSG00000052469
chr17 12900000 15699999	67	PIRSF001712	Mas-Related G Protein-Coupled Receptor	2	0.00600265	3.4056	ENSMUSG00000068037, ENSMUSG00000059408
chr17 12900000 15699999	67	IPR016038	Thiolase-Like, Subgroup	2	0.011638	11.2125	ENSMUSG00000023832, ENSMUSG00000062480
chr17 12900000 15699999	67	IPR002155	Thiolase	2	0.0149397	14.18	ENSMUSG00000023832, ENSMUSG00000062480
chr17 12900000 15699999	67	PIRSF000429	Ac-CoA_Ac_transf	2	0.017912	9.87907	ENSMUSG00000023832, ENSMUSG00000062480
chr17 12900000 15699999	67	GO:0030246	Carbohydrate Binding	3	0.0326354	27.8448	ENSMUSG00000023886, ENSMUSG00000023885, ENSMUSG00000023830
chr17 12900000 15699999	67	GO:0008201	Heparin Binding	2	0.0875779	59.4032	ENSMUSG00000023886, ENSMUSG00000023885
chr17 12900000 15699999	67	CYTOBAND	CYTOBAND 17	2	0.0952496	56.7152	ENSMUSG00000067049, ENSMUSG00000068037
chr17 51200000 51799999	68	CYTOBAND	CYTOBAND 17 A2	5	3.87432e-10	3.24112e-07	ENSMUSG00000046991, ENSMUSG00000067941, ENSMUSG00000057388, ENSMUSG00000050088, ENSMUSG00000051977
chr17 51200000 51799999	68	CYTOBAND	CYTOBAND 17 A1	5	1.67569e-08	1.40182e-05	ENSMUSG00000067049, ENSMUSG00000055602, ENSMUSG00000052469, ENSMUSG00000060475, ENSMUSG00000073460, ENSMUSG00000059408
chr17 51200000 51799999	68	CYTOBAND	CYTOBAND 17 A1|17 7.8 CM	2	0.00332295	2.74608	ENSMUSG00000067049, ENSMUSG00000055602, ENSMUSG00000052469
chr17 51200000 51799999	68	CYTOBAND	CYTOBAND 17 7.8 CM	2	0.00332295	2.74608	ENSMUSG00000067049, ENSMUSG00000055602, ENSMUSG00000052469
chr17 51200000 51799999	68	CYTOBAND	CYTOBAND 17 8.25 CM	2	0.00332295	2.74608	ENSMUSG00000014767, ENSMUSG00000014769
chr17 51200000 51799999	68	CYTOBAND	CYTOBAND 17 7.55 CM	2	0.00332295	2.74608	ENSMUSG00000023832, ENSMUSG00000062480
chr17 51200000 51799999	68	CYTOBAND	CYTOBAND 17 A2|17 8.25 CM	2	0.00332295	2.74608	ENSMUSG00000014767, ENSMUSG00000014769
chr17 51200000 51799999	68	PIRSF001712	Mas-Related G Protein-Coupled Receptor	2	0.00600265	3.4056	ENSMUSG00000068037, ENSMUSG00000059408
chr17 51200000 51799999	68	IPR016038	Thiolase-Like, Subgroup	2	0.011638	11.2125	ENSMUSG00000023832, ENSMUSG00000062480
chr17 51200000 51799999	68	IPR002155	Thiolase	2	0.0149397	14.18	ENSMUSG00000023832, ENSMUSG00000062480
chr17 51200000 51799999	68	PIRSF000429	Ac-CoA_Ac_transf	2	0.017912	9.87907	ENSMUSG00000023832, ENSMUSG00000062480
chr17 51200000 51799999	68	GO:0030246	Carbohydrate Binding	3	0.0326354	27.8448	ENSMUSG00000023886, ENSMUSG00000023885, ENSMUSG00000023830
chr17 51200000 51799999	68	GO:0008201	Heparin Binding	2	0.0875779	59.4032	ENSMUSG00000023886, ENSMUSG00000023885
chr17 51200000 51799999	68	CYTOBAND	CYTOBAND 17	2	0.0952496	56.7152	ENSMUSG00000067049, ENSMUSG00000068037
chr18 11600000 12999999	72	CYTOBAND	CYTOBAND 18 A1	5	3.92731e-09	2.02466e-06	ENSMUSG00000049411, ENSMUSG00000057766, ENSMUSG00000041238, ENSMUSG00000083332, ENSMUSG00000024410
chr18 11600000 12999999	72	CYTOBAND	CYTOBAND 18 A2	3	0.000103752	0.0534764	ENSMUSG00000024424, ENSMUSG00000040957, ENSMUSG00000024430
chr18 11600000 12999999	72	GO:0000082	G1/S Transition Of Mitotic Cell Cycle	2	0.00809245	7.7934	ENSMUSG00000041238, ENSMUSG00000040957
chr18 11600000 12999999	72	GO:0051329	Interphase Of Mitotic Cell Cycle	2	0.012697	11.9797	ENSMUSG00000041238, ENSMUSG00000040957
chr18 11600000 12999999	72	GO:0051325	Interphase	2	0.0130801	12.3201	ENSMUSG00000041238, ENSMUSG00000040957
chr18 11600000 12999999	72	GO:0019887	Protein Kinase Regulator Activity	2	0.0163192	12.2272	ENSMUSG00000040957, ENSMUSG00000024430
chr18 11600000 12999999	72	GO:0019207	Kinase Regulator Activity	2	0.0198775	14.7126	ENSMUSG00000040957, ENSMUSG00000024430
chr18 11600000 12999999	72	GO:0000278	Mitotic Cell Cycle	2	0.0635205	48.0738	ENSMUSG00000041238, ENSMUSG00000040957
chr18 11600000 12999999	72	GO:0022403	Cell Cycle Phase	2	0.0844446	58.5629	ENSMUSG00000041238, ENSMUSG00000040957
chr18 43400000 44199999	74	CYTOBAND	CYTOBAND 18 B3	7	1.71016e-13	9.36029e-11	ENSMUSG00000039954, ENSMUSG00000024503, ENSMUSG00000051050, ENSMUSG00000071858, ENSMUSG00000043424, ENSMUSG00000024501, ENSMUSG00000024502
chr18 43400000 44199999	74	IPR002350	Proteinase Inhibitor I1, Kazal	3	8.63826e-05	0.0555627	ENSMUSG00000024503, ENSMUSG00000051050, ENSMUSG00000055561
chr18 43400000 44199999	74	GO:0004867	Serine-Type Endopeptidase Inhibitor Activity	3	0.000200496	0.154706	ENSMUSG00000024503, ENSMUSG00000051050, ENSMUSG00000055561
chr18 43400000 44199999	74	GO:0004866	Endopeptidase Inhibitor Activity	3	0.000439185	0.338611	ENSMUSG00000024503, ENSMUSG00000051050, ENSMUSG00000055561
chr18 43400000 44199999	74	GO:0030414	Peptidase Inhibitor Activity	3	0.000539016	0.415441	ENSMUSG00000024503, ENSMUSG00000051050, ENSMUSG00000055561
chr18 43400000 44199999	74	GO:0004857	Enzyme Inhibitor Activity	3	0.00144377	1.10939	ENSMUSG00000024503, ENSMUSG00000051050, ENSMUSG00000055561
chr18 43400000 44199999	74	GO:0005576	Extracellular Region	3	0.0912572	36.7437	ENSMUSG00000024503, ENSMUSG00000071858, ENSMUSG00000038791
chr19 55000000 55399999	82	CYTOBAND	CYTOBAND 19 D2|19 52.0 CM	2	0.000665032	0.342373	ENSMUSG00000024978, ENSMUSG00000024979
chr19 55000000 55399999	82	CYTOBAND	CYTOBAND 19 52.0 CM	2	0.000665032	0.342373	ENSMUSG00000024978, ENSMUSG00000024979
chr19 55000000 55399999	82	CYTOBAND	CYTOBAND 19 D2	2	0.00828908	4.20035	ENSMUSG00000024982, ENSMUSG00000024981
chr19 55000000 55399999	82	GO:0005741	Mitochondrial Outer Membrane	2	0.031073	23.752	ENSMUSG00000024978, ENSMUSG00000024981
chr19 55000000 55399999	82	GO:0031224	Intrinsic To Membrane	5	0.0323978	24.643	ENSMUSG00000024978, ENSMUSG00000024979, ENSMUSG00000055523, ENSMUSG00000024982, ENSMUSG00000024981
chr19 55000000 55399999	82	GO:0031968	Organelle Outer Membrane	2	0.0326881	24.837	ENSMUSG00000024978, ENSMUSG00000024981
chr19 55000000 55399999	82	GO:0019867	Outer Membrane	2	0.0343012	25.907	ENSMUSG00000024978, ENSMUSG00000024981
chr19 55000000 55399999	82	GO:0006631	Fatty Acid Metabolic Process	2	0.0490218	35.2948	ENSMUSG00000024978, ENSMUSG00000024981
chr19 55000000 55399999	82	GO:0009897	External Side Of Plasma Membrane	2	0.0577287	40.0002	ENSMUSG00000024979, ENSMUSG00000055523
chr19 55000000 55399999	82	GO:0009986	Cell Surface	2	0.0900135	55.5292	ENSMUSG00000024979, ENSMUSG00000055523
chr19 55000000 55399999	82	GO:0005743	Mitochondrial Inner Membrane	2	0.0992292	59.2527	ENSMUSG00000024978, ENSMUSG00000024981
chr19 56300000 57099999	83	CYTOBAND	CYTOBAND 19 D2	8	7.96045e-18	4.358e-15	ENSMUSG00000035818, ENSMUSG00000025075, ENSMUSG00000025077, ENSMUSG00000025083, ENSMUSG00000025081, ENSMUSG00000025082, ENSMUSG00000035173, ENSMUSG00000025078
chr19 56300000 57099999	83	IPR006209	EGF	2	0.0735611	49.645	ENSMUSG00000025075, ENSMUSG00000025082
chr19 56300000 57099999	83	IPR000742	EGF-Like, Type 3	2	0.0996792	61.0483	ENSMUSG00000025075, ENSMUSG00000025082
chr2 131500000 131899999	87	IPR000817	Prion Protein	2	0.000589507	0.224891	ENSMUSG00000079037, ENSMUSG00000027338
chr2 131500000 131899999	87	CYTOBAND	CYTOBAND 2 75.0 CM	2	0.000997423	0.433062	ENSMUSG00000079037, ENSMUSG00000027338
chr2 131500000 131899999	87	CYTOBAND	CYTOBAND 2 F2|2 75.0 CM	2	0.000997423	0.433062	ENSMUSG00000079037, ENSMUSG00000027338
chr2 131500000 131899999	87	GO:0046688	Response To Copper Ion	2	0.0012875	1.10068	ENSMUSG00000079037, ENSMUSG00000027338
chr2 131500000 131899999	87	GO:0006878	Cellular Copper Ion Homeostasis	2	0.0015449	1.31944	ENSMUSG00000079037, ENSMUSG00000027338
chr2 131500000 131899999	87	GO:0055070	Copper Ion Homeostasis	2	0.00180227	1.53775	ENSMUSG00000079037, ENSMUSG00000027338
chr2 131500000 131899999	87	GO:0046686	Response To Cadmium Ion	2	0.0020596	1.7556	ENSMUSG00000079037, ENSMUSG00000027338
chr2 131500000 131899999	87	CYTOBAND	CYTOBAND 2 F2	2	0.00332184	1.43668	ENSMUSG00000081229, ENSMUSG00000027339
chr2 131500000 131899999	87	GO:0010038	Response To Metal Ion	2	0.00873863	7.26296	ENSMUSG00000079037, ENSMUSG00000027338
chr2 131500000 131899999	87	GO:0005507	Copper Ion Binding	2	0.00958142	4.50312	ENSMUSG00000079037, ENSMUSG00000027338
chr2 131500000 131899999	87	GO:0051260	Protein Homooligomerization	2	0.0107892	8.89815	ENSMUSG00000079037, ENSMUSG00000027338
chr2 131500000 131899999	87	GO:0051259	Protein Oligomerization	2	0.0138611	11.3001	ENSMUSG00000079037, ENSMUSG00000027338
chr2 131500000 131899999	87	GO:0010035	Response To Inorganic Substance	2	0.0151396	12.2832	ENSMUSG00000079037, ENSMUSG00000027338
chr2 131500000 131899999	87	GO:0006979	Response To Oxidative Stress	2	0.0164173	13.2561	ENSMUSG00000079037, ENSMUSG00000027338
chr2 131500000 131899999	87	GO:0006916	Anti-Apoptosis	2	0.0164173	13.2561	ENSMUSG00000079037, ENSMUSG00000027338
chr2 131500000 131899999	87	GO:0045121	Membrane Raft	2	0.0164776	9.11893	ENSMUSG00000079037, ENSMUSG00000027338
chr2 131500000 131899999	87	GO:0030005	Cellular Di-, Tri-Valent Inorganic Cation Homeostasis	2	0.0215199	17.0467	ENSMUSG00000079037, ENSMUSG00000027338
chr2 131500000 131899999	87	GO:0055066	Di-, Tri-Valent Inorganic Cation Homeostasis	2	0.0230481	18.1531	ENSMUSG00000079037, ENSMUSG00000027338
chr2 131500000 131899999	87	GO:0030003	Cellular Cation Homeostasis	2	0.0250838	19.6067	ENSMUSG00000079037, ENSMUSG00000027338
chr2 131500000 131899999	87	GO:0055080	Cation Homeostasis	2	0.0291488	22.4413	ENSMUSG00000079037, ENSMUSG00000027338
chr2 131500000 131899999	87	GO:0031225	Anchored To Membrane	2	0.0352576	18.6631	ENSMUSG00000079037, ENSMUSG00000027338
chr2 131500000 131899999	87	GO:0070271	Protein Complex Biogenesis	2	0.0382642	28.4788	ENSMUSG00000079037, ENSMUSG00000027338
chr2 131500000 131899999	87	GO:0006461	Protein Complex Assembly	2	0.0382642	28.4788	ENSMUSG00000079037, ENSMUSG00000027338
chr2 131500000 131899999	87	GO:0043066	Negative Regulation Of Apoptosis	2	0.0435616	31.7933	ENSMUSG00000079037, ENSMUSG00000027338
chr2 131500000 131899999	87	GO:0043069	Negative Regulation Of Programmed Cell Death	2	0.0448207	32.5608	ENSMUSG00000079037, ENSMUSG00000027338
chr2 131500000 131899999	87	GO:0006873	Cellular Ion Homeostasis	2	0.0448207	32.5608	ENSMUSG00000079037, ENSMUSG00000027338
chr2 131500000 131899999	87	GO:0060548	Negative Regulation Of Cell Death	2	0.0450725	32.7134	ENSMUSG00000079037, ENSMUSG00000027338
chr2 131500000 131899999	87	GO:0055082	Cellular Chemical Homeostasis	2	0.0455758	33.0174	ENSMUSG00000079037, ENSMUSG00000027338
chr2 131500000 131899999	87	GO:0050801	Ion Homeostasis	2	0.0490956	35.1101	ENSMUSG00000079037, ENSMUSG00000027338
chr2 131500000 131899999	87	GO:0065003	Macromolecular Complex Assembly	2	0.0526089	37.1411	ENSMUSG00000079037, ENSMUSG00000027338
chr2 131500000 131899999	87	GO:0019725	Cellular Homeostasis	2	0.0581166	40.2121	ENSMUSG00000079037, ENSMUSG00000027338
chr2 131500000 131899999	87	GO:0043933	Macromolecular Complex Subunit Organization	2	0.0588664	40.6197	ENSMUSG00000079037, ENSMUSG00000027338
chr2 131500000 131899999	87	GO:0048878	Chemical Homeostasis	2	0.0626109	42.619	ENSMUSG00000079037, ENSMUSG00000027338
chr2 131500000 131899999	87	GO:0042981	Regulation Of Apoptosis	2	0.0947511	57.4793	ENSMUSG00000079037, ENSMUSG00000027338
chr2 131500000 131899999	87	GO:0043067	Regulation Of Programmed Cell Death	2	0.096221	58.0688	ENSMUSG00000079037, ENSMUSG00000027338
chr2 131500000 131899999	87	GO:0010941	Regulation Of Cell Death	2	0.0969555	58.3606	ENSMUSG00000079037, ENSMUSG00000027338
chr2 131500000 131899999	87	GO:0042592	Homeostatic Process	2	0.0979343	58.7468	ENSMUSG00000079037, ENSMUSG00000027338
chr2 145300000 145899999	89	CYTOBAND	CYTOBAND 2 G1	3	9.93888e-06	0.00873998	ENSMUSG00000001767, ENSMUSG00000001768, ENSMUSG00000084178
chr2 145300000 145899999	89	CYTOBAND	CYTOBAND 2	3	0.000398089	0.34954	ENSMUSG00000001768, ENSMUSG00000074753, ENSMUSG00000084178
chr2 145300000 145899999	89	GO:0030529	Ribonucleoprotein Complex	2	0.0438439	25.6829	ENSMUSG00000001767, ENSMUSG00000084178
chr2 27100000 28099999	92	GO:0003007	Heart Morphogenesis	2	0.0207207	19.632	ENSMUSG00000015846, ENSMUSG00000026837
chr2 27100000 28099999	92	CYTOBAND	CYTOBAND 2 A3	2	0.0237555	11.6572	ENSMUSG00000026833, ENSMUSG00000026917
chr2 27100000 28099999	92	GO:0007507	Heart Development	2	0.0572188	45.9367	ENSMUSG00000015846, ENSMUSG00000026837
chr2 65600000 66299999	96	CYTOBAND	CYTOBAND 2 C1.3	2	0.00224327	0.971954	ENSMUSG00000034848, ENSMUSG00000044647
chr2 65600000 66299999	96	GO:0044463	Cell Projection Part	2	0.0268426	21.5484	ENSMUSG00000034848, ENSMUSG00000064329
chr2 65600000 66299999	96	GO:0042995	Cell Projection	2	0.0986458	60.3995	ENSMUSG00000034848, ENSMUSG00000064329
chr2 93600000 93999999	98	CYTOBAND	CYTOBAND 2 E1	5	2.43073e-10	5.48743e-08	ENSMUSG00000075021, ENSMUSG00000075023, ENSMUSG00000040272, ENSMUSG00000027195, ENSMUSG00000040174
chr2 93600000 93999999	98	IPR001176	1-Aminocyclopropane-1-Carboxylate Synthase	2	0.00147333	0.844939	ENSMUSG00000075023, ENSMUSG00000040272
chr2 93600000 93999999	98	IPR004838	Aminotransferases, Class-I, Pyridoxal-Phosphate-Binding Site	2	0.00176783	1.01312	ENSMUSG00000075023, ENSMUSG00000040272
chr2 93600000 93999999	98	GO:0016847	1-Aminocyclopropane-1-Carboxylate Synthase Activity	2	0.00199973	1.71873	ENSMUSG00000075023, ENSMUSG00000040272
chr2 93600000 93999999	98	IPR015422	Pyridoxal Phosphate-Dependent Transferase, Major Region, Subdomain 2	2	0.00294522	1.68315	ENSMUSG00000075023, ENSMUSG00000040272
chr2 93600000 93999999	98	GO:0016846	Carbon-Sulfur Lyase Activity	2	0.00319829	2.73629	ENSMUSG00000075023, ENSMUSG00000040272
chr2 93600000 93999999	98	IPR004839	Aminotransferase, Class I And II	2	0.00382765	2.18287	ENSMUSG00000075023, ENSMUSG00000040272
chr2 93600000 93999999	98	IPR015421	Pyridoxal Phosphate-Dependent Transferase, Major Region, Subdomain 1	2	0.00881829	4.9697	ENSMUSG00000075023, ENSMUSG00000040272
chr2 93600000 93999999	98	GO:0016769	Transferase Activity, Transferring Nitrogenous Groups	2	0.009972	8.31389	ENSMUSG00000075023, ENSMUSG00000040272
chr2 93600000 93999999	98	GO:0070279	Vitamin B6 Binding	2	0.0155273	12.675	ENSMUSG00000075023, ENSMUSG00000040272
chr2 93600000 93999999	98	GO:0030170	Pyridoxal Phosphate Binding	2	0.0155273	12.675	ENSMUSG00000075023, ENSMUSG00000040272
chr2 93600000 93999999	98	GO:0019842	Vitamin Binding	2	0.0332426	25.3831	ENSMUSG00000075023, ENSMUSG00000040272
chr2 93600000 93999999	98	GO:0055114	Oxidation Reduction	2	0.0494527	29.1438	ENSMUSG00000027195, ENSMUSG00000040174
chr2 93600000 93999999	98	GO:0048037	Cofactor Binding	2	0.0603753	41.6873	ENSMUSG00000075023, ENSMUSG00000040272
chr3 101300000 102199999	99	CYTOBAND	CYTOBAND 3 F2.2	4	1.87468e-07	8.97197e-05	ENSMUSG00000044313, ENSMUSG00000033147, ENSMUSG00000048540, ENSMUSG00000027860
chr3 101300000 102199999	99	GO:0006937	Regulation Of Muscle Contraction	2	0.0123139	12.0348	ENSMUSG00000027861, ENSMUSG00000033161
chr3 101300000 102199999	99	GO:0044057	Regulation Of System Process	2	0.0505157	41.5186	ENSMUSG00000027861, ENSMUSG00000033161
chr3 102500000 102999999	100	CYTOBAND	CYTOBAND 3 48.5 CM	4	5.78763e-09	3.4753e-06	ENSMUSG00000068823, ENSMUSG00000070385, ENSMUSG00000027857, ENSMUSG00000027852
chr3 102500000 102999999	100	CYTOBAND	CYTOBAND 3 F2.2|3 48.5 CM	3	2.98398e-06	0.00179178	ENSMUSG00000068823, ENSMUSG00000027857, ENSMUSG00000027852
chr3 102500000 102999999	100	CYTOBAND	CYTOBAND 3 F2.2	3	0.000259651	0.155811	ENSMUSG00000048938, ENSMUSG00000007379, ENSMUSG00000005687
chr3 102500000 102999999	100	CYTOBAND	CYTOBAND 3 F3	2	0.020029	11.4399	ENSMUSG00000027858, ENSMUSG00000027854
chr6 40100000 40799999	124	CYTOBAND	CYTOBAND 6 B1	6	3.42836e-11	1.64077e-08	ENSMUSG00000037172, ENSMUSG00000029916, ENSMUSG00000058250, ENSMUSG00000037140, ENSMUSG00000052850, ENSMUSG00000037159
chr6 40100000 40799999	124	CYTOBAND	CYTOBAND 6 B2	3	2.98398e-06	0.00142809	ENSMUSG00000029909, ENSMUSG00000029915, ENSMUSG00000029911
chr6 40100000 40799999	124	IPR007960	Mammalian Taste Receptor	3	3.89436e-05	0.0291824	ENSMUSG00000058250, ENSMUSG00000037140, ENSMUSG00000052850
chr6 40100000 40799999	124	GO:0050912	Detection Of Chemical Stimulus Involved In Sensory Perception Of Taste	3	4.28134e-05	0.0414099	ENSMUSG00000058250, ENSMUSG00000037140, ENSMUSG00000052850
chr6 40100000 40799999	124	GO:0001580	Detection Of Chemical Stimulus Involved In Sensory Perception Of Bitter Taste	3	4.28134e-05	0.0414099	ENSMUSG00000058250, ENSMUSG00000037140, ENSMUSG00000052850
chr6 40100000 40799999	124	GO:0008527	Taste Receptor Activity	3	4.59224e-05	0.0403772	ENSMUSG00000058250, ENSMUSG00000037140, ENSMUSG00000052850
chr6 40100000 40799999	124	GO:0007606	Sensory Perception Of Chemical Stimulus	5	4.86297e-05	0.0470343	ENSMUSG00000068259, ENSMUSG00000045514, ENSMUSG00000058250, ENSMUSG00000037140, ENSMUSG00000052850
chr6 40100000 40799999	124	GO:0050913	Sensory Perception Of Bitter Taste	3	7.83498e-05	0.0757695	ENSMUSG00000058250, ENSMUSG00000037140, ENSMUSG00000052850
chr6 40100000 40799999	124	GO:0050907	Detection Of Chemical Stimulus Involved In Sensory Perception	3	7.83498e-05	0.0757695	ENSMUSG00000058250, ENSMUSG00000037140, ENSMUSG00000052850
chr6 40100000 40799999	124	GO:0007186	G-Protein Coupled Receptor Protein Signaling Pathway	6	0.000145488	0.140655	ENSMUSG00000068259, ENSMUSG00000045514, ENSMUSG00000029916, ENSMUSG00000058250, ENSMUSG00000037140, ENSMUSG00000052850
chr6 40100000 40799999	124	GO:0009593	Detection Of Chemical Stimulus	3	0.000202144	0.195382	ENSMUSG00000058250, ENSMUSG00000037140, ENSMUSG00000052850
chr6 40100000 40799999	124	GO:0050909	Sensory Perception Of Taste	3	0.00029836	0.288259	ENSMUSG00000058250, ENSMUSG00000037140, ENSMUSG00000052850
chr6 40100000 40799999	124	GO:0050906	Detection Of Stimulus Involved In Sensory Perception	3	0.000353361	0.341317	ENSMUSG00000058250, ENSMUSG00000037140, ENSMUSG00000052850
chr6 40100000 40799999	124	GO:0007600	Sensory Perception	5	0.000377688	0.364776	ENSMUSG00000068259, ENSMUSG00000045514, ENSMUSG00000058250, ENSMUSG00000037140, ENSMUSG00000052850
chr6 40100000 40799999	124	GO:0050890	Cognition	5	0.000572924	0.55287	ENSMUSG00000068259, ENSMUSG00000045514, ENSMUSG00000058250, ENSMUSG00000037140, ENSMUSG00000052850
chr6 40100000 40799999	124	GO:0050877	Neurological System Process	5	0.00178932	1.71761	ENSMUSG00000068259, ENSMUSG00000045514, ENSMUSG00000058250, ENSMUSG00000037140, ENSMUSG00000052850
chr6 40100000 40799999	124	GO:0051606	Detection Of Stimulus	3	0.00204138	1.95743	ENSMUSG00000058250, ENSMUSG00000037140, ENSMUSG00000052850
chr6 40100000 40799999	124	GO:0007166	Cell Surface Receptor Linked Signal Transduction	6	0.00236673	2.26621	ENSMUSG00000068259, ENSMUSG00000045514, ENSMUSG00000029916, ENSMUSG00000058250, ENSMUSG00000037140, ENSMUSG00000052850
chr6 40100000 40799999	124	IPR017452	GPCR, Rhodopsin-Like Superfamily	3	0.0449084	29.1322	ENSMUSG00000068259, ENSMUSG00000045514, ENSMUSG00000052850
chr6 4800000 5499999	125	GO:0004064	Arylesterase Activity	3	3.2027e-07	0.000247292	ENSMUSG00000029759, ENSMUSG00000002588, ENSMUSG00000032667
chr6 4800000 5499999	125	IPR002640	Arylesterase	3	3.47575e-07	0.000200029	ENSMUSG00000029759, ENSMUSG00000002588, ENSMUSG00000032667
chr6 4800000 5499999	125	PIRSF016435	Paraoxonase	3	8.92919e-07	8.92919e-05	ENSMUSG00000029759, ENSMUSG00000002588, ENSMUSG00000032667
chr6 4800000 5499999	125	IPR011042	Six-Bladed Beta-Propeller, TolB-Like	3	4.05385e-05	0.0233277	ENSMUSG00000029759, ENSMUSG00000002588, ENSMUSG00000032667
chr6 4800000 5499999	125	GO:0004091	Carboxylesterase Activity	3	0.000188001	0.145071	ENSMUSG00000029759, ENSMUSG00000002588, ENSMUSG00000032667
chr6 4800000 5499999	125	IPR008364	Paraoxonase2	2	0.00078597	0.451482	ENSMUSG00000029759, ENSMUSG00000032667
chr6 4800000 5499999	125	GO:0004063	Aryldialkylphosphatase Activity	2	0.000800213	0.616215	ENSMUSG00000002588, ENSMUSG00000032667
chr6 4800000 5499999	125	CYTOBAND	CYTOBAND 6 0.5 CM	2	0.000997423	0.572658	ENSMUSG00000029759, ENSMUSG00000002588
chr6 4800000 5499999	125	GO:0005576	Extracellular Region	3	0.050091	34.3892	ENSMUSG00000029759, ENSMUSG00000002588, ENSMUSG00000032667
chr6 4800000 5499999	125	GO:0016791	Phosphatase Activity	2	0.0642095	40.0954	ENSMUSG00000002588, ENSMUSG00000032667
chr6 51500000 52199999	127	GO:0009952	Anterior/Posterior Pattern Formation	10	1.98489e-15	2.5091e-12	ENSMUSG00000029844, ENSMUSG00000000942, ENSMUSG00000014704, ENSMUSG00000038253, ENSMUSG00000038227, ENSMUSG00000038236, ENSMUSG00000000938, ENSMUSG00000043219, ENSMUSG00000038210, ENSMUSG00000079560
chr6 51500000 52199999	127	IPR017970	Homeobox, Conserved Site	10	3.50706e-15	2.20934e-12	ENSMUSG00000029844, ENSMUSG00000000942, ENSMUSG00000014704, ENSMUSG00000038253, ENSMUSG00000038227, ENSMUSG00000038236, ENSMUSG00000000938, ENSMUSG00000043219, ENSMUSG00000038210, ENSMUSG00000079560
chr6 51500000 52199999	127	IPR001356	Homeobox	10	3.91508e-15	2.42029e-12	ENSMUSG00000029844, ENSMUSG00000000942, ENSMUSG00000014704, ENSMUSG00000038253, ENSMUSG00000038227, ENSMUSG00000038236, ENSMUSG00000000938, ENSMUSG00000043219, ENSMUSG00000038210, ENSMUSG00000079560
chr6 51500000 52199999	127	IPR012287	Homeodomain-Related	10	4.85966e-15	3.04201e-12	ENSMUSG00000029844, ENSMUSG00000000942, ENSMUSG00000014704, ENSMUSG00000038253, ENSMUSG00000038227, ENSMUSG00000038236, ENSMUSG00000000938, ENSMUSG00000043219, ENSMUSG00000038210, ENSMUSG00000079560
chr6 51500000 52199999	127	IPR001827	Homeobox Protein, Antennapedia Type, Conserved Site	7	3.00162e-14	1.8674e-11	ENSMUSG00000029844, ENSMUSG00000000942, ENSMUSG00000014704, ENSMUSG00000038253, ENSMUSG00000038236, ENSMUSG00000043219, ENSMUSG00000079560
chr6 51500000 52199999	127	GO:0003002	Regionalization	10	3.36648e-14	4.21663e-11	ENSMUSG00000029844, ENSMUSG00000000942, ENSMUSG00000014704, ENSMUSG00000038253, ENSMUSG00000038227, ENSMUSG00000038236, ENSMUSG00000000938, ENSMUSG00000043219, ENSMUSG00000038210, ENSMUSG00000079560
chr6 51500000 52199999	127	GO:0007389	Pattern Specification Process	10	3.1419e-13	3.93807e-10	ENSMUSG00000029844, ENSMUSG00000000942, ENSMUSG00000014704, ENSMUSG00000038253, ENSMUSG00000038227, ENSMUSG00000038236, ENSMUSG00000000938, ENSMUSG00000043219, ENSMUSG00000038210, ENSMUSG00000079560
chr6 51500000 52199999	127	GO:0048598	Embryonic Morphogenesis	10	2.65847e-12	3.33207e-09	ENSMUSG00000029844, ENSMUSG00000000942, ENSMUSG00000014704, ENSMUSG00000038253, ENSMUSG00000038227, ENSMUSG00000038236, ENSMUSG00000000938, ENSMUSG00000043219, ENSMUSG00000038210, ENSMUSG00000079560
chr6 51500000 52199999	127	CYTOBAND	CYTOBAND 6 B3|6 26.3 CM	5	4.09898e-12	2.63712e-09	ENSMUSG00000000942, ENSMUSG00000038253, ENSMUSG00000038236, ENSMUSG00000043219, ENSMUSG00000079560
chr6 51500000 52199999	127	CYTOBAND	CYTOBAND 6 26.3 CM	5	4.09898e-12	2.63712e-09	ENSMUSG00000000942, ENSMUSG00000038253, ENSMUSG00000038236, ENSMUSG00000043219, ENSMUSG00000079560
chr6 51500000 52199999	127	GO:0043565	Sequence-Specific DNA Binding	10	2.49458e-11	1.43563e-08	ENSMUSG00000029844, ENSMUSG00000000942, ENSMUSG00000014704, ENSMUSG00000038253, ENSMUSG00000038227, ENSMUSG00000038236, ENSMUSG00000000938, ENSMUSG00000043219, ENSMUSG00000038210, ENSMUSG00000079560
[truncated: 147 more rows]
